# Supplementary material for: Identification and characterization of miRNAs in spleens of sheep subjected to repetitive vaccination
Source: Sci Rep. 2023 Apr 17;13:6239. doi: 10.1038/s41598-023-32603-7 (PMC10107569; doi:10.1038/s41598-023-32603-7)
Supplement: Supplementary file 2 — Supplementary Table S1. [file 41598_2023_32603_MOESM2_ESM.xlsx]

## Sheet: Sheet1
Table S1: Summary statistics from the aligment to the reference genome (Oar_rambouillet_v1.0 ) and from the miRNA characterization.
Sample ID	Treatment	Raw reads	Reads Surviving Trimming	Percentage of Reads Surviving Trimming	rRNA removal	% rRNA reads	Mapped Reads	Percentage of Mapped reads	miRNA reads (oar)	Percentage of miRNA reads (oar)	miRNA reads (chi)	Percentage of miRNA reads (chi)	miRNA reads (bta)	Percentage of miRNA reads (bta)	novel miRNAs
113-B	Adjuvant	15266871	12526280	0.820488	11755674	0.0615191	8285690	0.704825	4547986	0.548896	820691	0.0990492	1433283	0.172983	10
114-B	Adjuvant	17445219	15709265	0.900491	14975349	0.0467187	12659379	0.845348	2626907	0.207507	674311	0.0532657	8482967	0.670093	11
115-B	Adjuvant	12295044	11273407	0.916907	10674672	0.0531104	8713496	0.816278	2136648	0.245211	474709	0.0544797	5323969	0.611003	16
117-B	Adjuvant	14863587	14392656	0.968316	13803374	0.0409432	11933489	0.864534	1509048	0.126455	416027	0.0348621	9535987	0.799095	5
121-B	Vaccine	12254130	11770573	0.960539	11361380	0.0347641	9838863	0.865992	1312406	0.13339	358092	0.0363957	7713825	0.784016	5
122-B	Vaccine	12441491	11857442	0.953056	11405228	0.0381376	9922745	0.870017	935126	0.0942407	303949	0.0306315	8244265	0.830845	7
126-B	Vaccine	15366617	14779267	0.961778	14393997	0.0260683	12189302	0.846832	1417665	0.116304	396513	0.0325296	9811754	0.804948	9
127-B	Vaccine	17701141	16148802	0.912303	15424320	0.0448629	12197539	0.790799	5367905	0.440081	1033245	0.0847093	4005393	0.328377	16
133-B	Control	15536074	14041069	0.903772	13151261	0.0633718	10204202	0.775911	5996989	0.587698	1142482	0.111962	970105	0.0950692	21
134-B	Control	12022280	11487305	0.955501	11102047	0.0335377	9406042	0.847235	2365167	0.251452	469435	0.0499078	5889622	0.626153	7
136-B	Control	17503774	16850944	0.962703	16049192	0.0475791	13811158	0.860552	6903698	0.499864	1255405	0.0908979	4849978	0.351164	10
137-B	Control	16599795	16564755	0.997889	16028811	0.0323545	11183338	0.697702	4004776	0.358102	767019	0.0685859	5007116	0.44773	8
Treatment: To which treatment group belongs each sample.
Reads Surviving Trimming: Reads remaining after adapter trimming and quality filtering with Trimmomatic.
rRNA removal: Reads remaining after rRNA removal against the SILVA database with bbduk.
Mapperd reads: Reads aligned to the reference genome Oar_rambouillet_v1.0 with sRNAtoolbox.
miRNA reads (oar): Reads that aligned to miRBase sheep miRNAs with sRNAtoolbox.
miRNA reads (chi): Reads that aligned to miRBase caprine miRNAs with sRNAtoolbox.
miRNA reads (bta): Reads that aligned to miRBase bovine miRNAs with sRNAtoolbox.
novel miRNAs: Number of completely new miRNAs discovered.
