# Supplementary material for: Identification and characterization of miRNAs in spleens of sheep subjected to repetitive vaccination
Source: Sci Rep. 2023 Apr 17;13:6239. doi: 10.1038/s41598-023-32603-7 (PMC10107569; doi:10.1038/s41598-023-32603-7)
Supplement: Supplementary file 3 — Supplementary Table S2. [file 41598_2023_32603_MOESM3_ESM.xlsx]

## Sheet: vac_up
Table S2A: Enriched terms in the protein-protein interaction network generated from the targets of the up-regulated miRNAs in the Vaccine vs. Control comparison.
category	term name	description	# background genes	# genes	genes	FDR value
COMPARTMENTS	GOCC:1902494	Catalytic complex	1366	19	POLR2H|KAT2B|PIK3R2|PIK3R3|CDK2|ABAT|RHOA|RIPK1|GAD1|GLUD1|GAD2|PIK3R1|ACVR1|HDAC1|EP300|GCLM|GLUL|GCLC|IRS2	3,61E-6
COMPARTMENTS	GOCC:0005737	Cytoplasm	7014	39	CSF1|LOC529488|ARHGEF10L|ACHE|ASPA|CDK2|ABAT|RHOA|RIPK1|SMAD4|GOT2|GAD1|PI4KB|GLUD1|GAD2|HPCA|NCS1|BCL3|PIK3R1|GOT1|SMAD2|RPS11|PGAM2|ALDH4A1|VAV3|ARAP3|EP300|GOT1L1|ANPEP|ALB|PVALB|GCLM|CDK2AP1|BCAT2|GAPDH|GLUL|ADSSL1|GCLC|CRKL	6,42E-5
COMPARTMENTS	GOCC:0005829	Cytosol	1579	18	ARHGEF10L|ASPA|CDK2|RHOA|RIPK1|PI4KB|HPCA|BCL3|PIK3R1|GOT1|RPS11|PGAM2|ALDH4A1|EP300|GOT1L1|ALB|GAPDH|GCLC	7,57E-5
COMPARTMENTS	GOCC:0032991	Protein-containing complex	4635	29	CSF1|POLR2H|KAT2B|PIK3R2|NOL10|PIK3R3|CDK2|ABAT|RHOA|RIPK1|SMAD4|GAD1|GLUD1|GAD2|BCL3|PIK3R1|ACVR1|MRTO4|HDAC1|RPS11|IL13|EP300|ALB|GCLM|BCAT2|GAPDH|GLUL|GCLC|IRS2	9,2E-4
COMPARTMENTS	GOCC:0061695	Transferase complex, transferring phosphorus-containing groups	214	7	POLR2H|PIK3R2|PIK3R3|CDK2|PIK3R1|ACVR1|IRS2	9,2E-4
COMPARTMENTS	GOCC:0005622	Intracellular	12542	49	CSF1|POLR2H|LOC529488|ARHGEF10L|KAT2B|ACHE|MYOD1|PIK3R2|NOL10|ASPA|CDK2|ABAT|RHOA|FDXACB1|RIPK1|SMAD4|GOT2|GAD1|PI4KB|GLUD1|GAD2|HPCA|NCS1|BCL3|PIK3R1|GOT1|HNF4A|HDAC1|SMAD2|RPS11|PGAM2|ALDH4A1|VAV3|ARAP3|EP300|GOT1L1|ANPEP|ALB|THRB|PVALB|GCLM|CDK2AP1|BCAT2|GAPDH|GLUL|ADSSL1|GCLC|DDX49|CRKL	0,0035
COMPARTMENTS	GOCC:1990234	Transferase complex	723	10	POLR2H|KAT2B|PIK3R2|PIK3R3|CDK2|ABAT|PIK3R1|ACVR1|EP300|IRS2	0,0068
COMPARTMENTS	GOCC:0005942	Phosphatidylinositol 3-kinase complex	22	3	PIK3R2|PIK3R3|PIK3R1	0,0097
COMPARTMENTS	GOCC:1902793	Glutamate decarboxylase complex	2	2	GAD1|GAD2	0,0097
COMPARTMENTS	GOCC:0000125	PCAF complex	4	2	KAT2B|EP300	0,0198
COMPARTMENTS	GOCC:0017109	Glutamate-cysteine ligase complex	4	2	GCLM|GCLC	0,0198
COMPARTMENTS	GOCC:0110165	Cellular anatomical entity	16211	54	CSF1|POLR2H|LOC529488|ARHGEF10L|KAT2B|ACHE|MYOD1|PIK3R2|NOL10|PIK3R3|ASPA|CDK2|ABAT|RHOA|FDXACB1|RIPK1|SMAD4|GOT2|GAD1|PI4KB|GLUD1|GAD2|HPCA|NCS1|BCL3|DRD2|PIK3R1|ACVR1|GOT1|HNF4A|HDAC1|SMAD2|RPS11|PGAM2|ALDH4A1|VAV3|ARAP3|IL13|EP300|GOT1L1|ANPEP|ALB|THRB|PVALB|GCLM|CDK2AP1|BCAT2|GAPDH|GLUL|ADSSL1|GCLC|DDX49|IRS2|CRKL	0,0207
COMPARTMENTS	GOCC:0045298	Tubulin complex	6	2	ALB|GAPDH	0,0284
COMPARTMENTS	GOCC:0097179	Protease inhibitor complex	6	2	ALB|GAPDH	0,0284
GO Biological Process	GO:0006520	Cellular amino acid metabolic process	238	11	ABAT|GOT2|GLUD1|GOT1|HNF4A|ALDH4A1|GOT1L1|GCLM|BCAT2|GLUL|GCLC	4,89E-7
GO Biological Process	GO:0006536	Glutamate metabolic process	23	6	GOT2|GLUD1|GOT1|ALDH4A1|GCLM|GCLC	4,89E-7
GO Biological Process	GO:0019752	Carboxylic acid metabolic process	710	16	LOC529488|ABAT|GOT2|GAD1|GLUD1|GAD2|GOT1|HNF4A|PGAM2|ALDH4A1|GOT1L1|GCLM|BCAT2|GAPDH|GLUL|GCLC	4,89E-7
GO Biological Process	GO:1901605	Alpha-amino acid metabolic process	165	10	GOT2|GLUD1|GOT1|HNF4A|ALDH4A1|GOT1L1|GCLM|BCAT2|GLUL|GCLC	4,89E-7
GO Biological Process	GO:0009064	Glutamine family amino acid metabolic process	57	7	GOT2|GLUD1|GOT1|ALDH4A1|GCLM|GLUL|GCLC	7,33E-7
GO Biological Process	GO:0043648	Dicarboxylic acid metabolic process	57	7	GOT2|GLUD1|GOT1|ALDH4A1|GOT1L1|GCLM|GCLC	7,33E-7
GO Biological Process	GO:0071310	Cellular response to organic substance	1594	21	CSF1|KAT2B|MYOD1|PIK3R2|PIK3R3|RHOA|RIPK1|SMAD4|DRD2|PIK3R1|ACVR1|GOT1|HNF4A|SMAD2|IL13|EP300|THRB|GCLM|GCLC|IRS2|CRKL	7,33E-7
GO Biological Process	GO:0010033	Response to organic substance	2053	23	CSF1|KAT2B|MYOD1|PIK3R2|PIK3R3|ABAT|RHOA|RIPK1|SMAD4|GOT2|DRD2|PIK3R1|ACVR1|GOT1|HNF4A|SMAD2|IL13|EP300|THRB|GCLM|GCLC|IRS2|CRKL	1,63E-6
GO Biological Process	GO:0070887	Cellular response to chemical stimulus	2071	23	CSF1|KAT2B|MYOD1|PIK3R2|PIK3R3|RHOA|RIPK1|SMAD4|HPCA|DRD2|PIK3R1|ACVR1|GOT1|HNF4A|SMAD2|VAV3|IL13|EP300|THRB|GCLM|GCLC|IRS2|CRKL	1,75E-6
GO Biological Process	GO:0009719	Response to endogenous stimulus	984	16	KAT2B|PIK3R2|PIK3R3|RHOA|SMAD4|DRD2|PIK3R1|ACVR1|GOT1|HNF4A|SMAD2|EP300|THRB|GCLC|IRS2|CRKL	6,1E-6
GO Biological Process	GO:0071495	Cellular response to endogenous stimulus	851	15	KAT2B|PIK3R2|PIK3R3|RHOA|SMAD4|DRD2|PIK3R1|ACVR1|GOT1|HNF4A|SMAD2|THRB|GCLC|IRS2|CRKL	6,48E-6
GO Biological Process	GO:0032869	Cellular response to insulin stimulus	109	7	KAT2B|PIK3R2|PIK3R3|PIK3R1|GOT1|GCLC|IRS2	2,47E-5
GO Biological Process	GO:1901700	Response to oxygen-containing compound	1004	15	KAT2B|MYOD1|PIK3R2|PIK3R3|ABAT|RHOA|RIPK1|GOT2|DRD2|PIK3R1|GOT1|HNF4A|GCLC|IRS2|CRKL	4,88E-5
GO Biological Process	GO:0032870	Cellular response to hormone stimulus	371	10	KAT2B|PIK3R2|PIK3R3|RHOA|PIK3R1|GOT1|HNF4A|THRB|GCLC|IRS2	5,52E-5
GO Biological Process	GO:0009725	Response to hormone	495	11	KAT2B|PIK3R2|PIK3R3|RHOA|PIK3R1|GOT1|HNF4A|EP300|THRB|GCLC|IRS2	7,26E-5
GO Biological Process	GO:0044281	Small molecule metabolic process	1428	17	LOC529488|ABAT|GOT2|GAD1|GLUD1|GAD2|GOT1|HNF4A|PGAM2|ALDH4A1|GOT1L1|GCLM|BCAT2|GAPDH|GLUL|ADSSL1|GCLC	1,1E-4
GO Biological Process	GO:0006532	Aspartate biosynthetic process	3	3	GOT2|GOT1|GOT1L1	2,2E-4
GO Biological Process	GO:1901607	Alpha-amino acid biosynthetic process	49	5	GOT2|GOT1|GOT1L1|BCAT2|GLUL	2,2E-4
GO Biological Process	GO:0009065	Glutamine family amino acid catabolic process	20	4	GOT2|GLUD1|GOT1|ALDH4A1	2,7E-4
GO Biological Process	GO:0042133	Neurotransmitter metabolic process	21	4	ACHE|ABAT|GAD1|GAD2	2,9E-4
GO Biological Process	GO:1901701	Cellular response to oxygen-containing compound	733	12	KAT2B|MYOD1|PIK3R2|PIK3R3|RHOA|RIPK1|DRD2|PIK3R1|GOT1|GCLC|IRS2|CRKL	2,9E-4
GO Biological Process	GO:0006538	Glutamate catabolic process	4	3	GOT2|GLUD1|GOT1	3,0E-4
GO Biological Process	GO:0044237	Cellular metabolic process	6875	37	POLR2H|LOC529488|KAT2B|ACHE|MYOD1|PIK3R2|NOL10|PIK3R3|CDK2|ABAT|FDXACB1|RIPK1|GOT2|GAD1|PI4KB|GLUD1|GAD2|BCL3|PIK3R1|ACVR1|MRTO4|GOT1|HNF4A|HDAC1|RPS11|PGAM2|ALDH4A1|EP300|GOT1L1|ANPEP|GCLM|BCAT2|GAPDH|GLUL|ADSSL1|GCLC|DDX49	3,0E-4
GO Biological Process	GO:0007167	Enzyme linked receptor protein signaling pathway	488	10	CSF1|PIK3R2|PIK3R3|SMAD4|PIK3R1|ACVR1|HNF4A|SMAD2|IRS2|CRKL	3,5E-4
GO Biological Process	GO:0071704	Organic substance metabolic process	7320	37	POLR2H|LOC529488|KAT2B|MYOD1|PIK3R2|NOL10|PIK3R3|CDK2|ABAT|FDXACB1|RIPK1|GOT2|GAD1|PI4KB|GLUD1|GAD2|BCL3|PIK3R1|ACVR1|MRTO4|GOT1|HNF4A|HDAC1|RPS11|PGAM2|ALDH4A1|EP300|GOT1L1|ANPEP|GCLM|BCAT2|GAPDH|GLUL|ADSSL1|GCLC|DDX49|CRKL	0,0014
GO Biological Process	GO:1901699	Cellular response to nitrogen compound	451	9	KAT2B|PIK3R2|PIK3R3|DRD2|PIK3R1|GOT1|GCLC|IRS2|CRKL	0,0014
GO Biological Process	GO:0042221	Response to chemical	3786	25	CSF1|KAT2B|MYOD1|PIK3R2|PIK3R3|ABAT|RHOA|RIPK1|SMAD4|GOT2|HPCA|DRD2|PIK3R1|ACVR1|GOT1|HNF4A|SMAD2|VAV3|IL13|EP300|THRB|GCLM|GCLC|IRS2|CRKL	0,0022
GO Biological Process	GO:0009063	Cellular amino acid catabolic process	100	5	ABAT|GOT2|GLUD1|GOT1|ALDH4A1	0,003
GO Biological Process	GO:0043551	Regulation of phosphatidylinositol 3-kinase activity	45	4	PIK3R2|PIK3R3|PIK3R1|VAV3	0,003
GO Biological Process	GO:0008152	Metabolic process	7962	38	POLR2H|LOC529488|KAT2B|ACHE|MYOD1|PIK3R2|NOL10|PIK3R3|CDK2|ABAT|FDXACB1|RIPK1|GOT2|GAD1|PI4KB|GLUD1|GAD2|BCL3|PIK3R1|ACVR1|MRTO4|GOT1|HNF4A|HDAC1|RPS11|PGAM2|ALDH4A1|EP300|GOT1L1|ANPEP|GCLM|BCAT2|GAPDH|GLUL|ADSSL1|GCLC|DDX49|CRKL	0,0032
GO Biological Process	GO:0046854	Phosphatidylinositol phosphorylation	49	4	PIK3R2|PIK3R3|PI4KB|PIK3R1	0,0038
GO Biological Process	GO:0071417	Cellular response to organonitrogen compound	405	8	KAT2B|PIK3R2|PIK3R3|DRD2|PIK3R1|GOT1|GCLC|IRS2	0,0044
GO Biological Process	GO:0008286	Insulin receptor signaling pathway	54	4	PIK3R2|PIK3R3|PIK3R1|IRS2	0,0051
GO Biological Process	GO:0007166	Cell surface receptor signaling pathway	1628	15	CSF1|PIK3R2|PIK3R3|RHOA|RIPK1|SMAD4|DRD2|PIK3R1|ACVR1|GOT1|HNF4A|SMAD2|VAV3|IRS2|CRKL	0,0063
GO Biological Process	GO:1901698	Response to nitrogen compound	726	10	KAT2B|PIK3R2|PIK3R3|ABAT|DRD2|PIK3R1|GOT1|GCLC|IRS2|CRKL	0,0069
GO Biological Process	GO:0043549	Regulation of kinase activity	731	10	CSF1|KAT2B|PIK3R2|PIK3R3|RHOA|RIPK1|PIK3R1|VAV3|IRS2|CRKL	0,0072
GO Biological Process	GO:0044238	Primary metabolic process	6858	34	POLR2H|KAT2B|MYOD1|PIK3R2|NOL10|PIK3R3|CDK2|ABAT|FDXACB1|RIPK1|GOT2|PI4KB|GLUD1|BCL3|PIK3R1|ACVR1|MRTO4|GOT1|HNF4A|HDAC1|RPS11|PGAM2|ALDH4A1|EP300|GOT1L1|ANPEP|GCLM|BCAT2|GAPDH|GLUL|ADSSL1|GCLC|DDX49|CRKL	0,0072
GO Biological Process	GO:0001678	Cellular glucose homeostasis	63	4	PIK3R2|PIK3R1|GCLC|IRS2	0,0081
GO Biological Process	GO:0060548	Negative regulation of cell death	762	10	CSF1|RHOA|RIPK1|BCL3|PIK3R1|IL13|ALB|GCLM|GCLC|IRS2	0,0092
GO Biological Process	GO:0019550	Glutamate catabolic process to aspartate	2	2	GOT2|GOT1	0,0097
GO Biological Process	GO:0019551	Glutamate catabolic process to 2-oxoglutarate	2	2	GOT2|GOT1	0,0097
GO Biological Process	GO:0051492	Regulation of stress fiber assembly	69	4	ARHGEF10L|PIK3R2|RHOA|PIK3R1	0,0101
GO Biological Process	GO:0009987	Cellular process	15905	54	CSF1|POLR2H|LOC529488|ARHGEF10L|KAT2B|ACHE|MYOD1|PIK3R2|NOL10|PIK3R3|ASPA|CDK2|ABAT|RHOA|FDXACB1|RIPK1|SMAD4|GOT2|GAD1|PI4KB|GLUD1|GAD2|HPCA|NCS1|BCL3|DRD2|PIK3R1|ACVR1|MRTO4|GOT1|HNF4A|HDAC1|SMAD2|RPS11|PGAM2|ALDH4A1|VAV3|ARAP3|IL13|EP300|GOT1L1|ANPEP|ALB|THRB|GCLM|CDK2AP1|BCAT2|GAPDH|GLUL|ADSSL1|GCLC|DDX49|IRS2|CRKL	0,011
GO Biological Process	GO:0010243	Response to organonitrogen compound	645	9	KAT2B|PIK3R2|PIK3R3|ABAT|DRD2|PIK3R1|GOT1|GCLC|IRS2	0,0132
GO Biological Process	GO:0042593	Glucose homeostasis	150	5	PIK3R2|PIK3R1|HNF4A|GCLC|IRS2	0,0132
GO Biological Process	GO:0006533	Aspartate catabolic process	3	2	GOT2|GOT1	0,0138
GO Biological Process	GO:0018076	N-terminal peptidyl-lysine acetylation	3	2	KAT2B|EP300	0,0138
GO Biological Process	GO:0065008	Regulation of biological quality	3247	21	CSF1|ACHE|PIK3R2|ABAT|RHOA|GAD1|GAD2|DRD2|PIK3R1|GOT1|HNF4A|VAV3|IL13|EP300|ALB|GCLM|GAPDH|GCLC|DDX49|IRS2|CRKL	0,014
GO Biological Process	GO:0043066	Negative regulation of apoptotic process	686	9	RHOA|RIPK1|BCL3|PIK3R1|IL13|ALB|GCLM|GCLC|IRS2	0,018
GO Biological Process	GO:0071560	Cellular response to transforming growth factor beta stimulus	89	4	SMAD4|ACVR1|SMAD2|CRKL	0,0203
GO Biological Process	GO:0019216	Regulation of lipid metabolic process	283	6	PIK3R2|PIK3R3|PIK3R1|HNF4A|VAV3|IRS2	0,0221
GO Biological Process	GO:0014070	Response to organic cyclic compound	566	8	MYOD1|ABAT|RHOA|DRD2|GOT1|HNF4A|THRB|GCLC	0,0253
GO Biological Process	GO:0006107	Oxaloacetate metabolic process	6	2	GOT2|GOT1	0,0315
GO Biological Process	GO:1903977	Positive regulation of glial cell migration	6	2	CSF1|CRKL	0,0315
GO Biological Process	GO:0042325	Regulation of phosphorylation	1331	12	CSF1|KAT2B|PIK3R2|PIK3R3|RHOA|RIPK1|PIK3R1|VAV3|EP300|CDK2AP1|IRS2|CRKL	0,0345
GO Biological Process	GO:0014015	Positive regulation of gliogenesis	43	3	CSF1|ASPA|CRKL	0,0404
GO Biological Process	GO:0006750	Glutathione biosynthetic process	8	2	GCLM|GCLC	0,0467
GO Biological Process	GO:0007169	Transmembrane receptor protein tyrosine kinase signaling pathway	335	6	CSF1|PIK3R2|PIK3R3|PIK3R1|IRS2|CRKL	0,0469
GO Biological Process	GO:0006807	Nitrogen compound metabolic process	6323	30	POLR2H|KAT2B|MYOD1|NOL10|CDK2|ABAT|FDXACB1|RIPK1|GOT2|GLUD1|BCL3|PIK3R1|ACVR1|MRTO4|GOT1|HNF4A|HDAC1|RPS11|PGAM2|ALDH4A1|EP300|GOT1L1|ANPEP|GCLM|BCAT2|GAPDH|GLUL|ADSSL1|GCLC|DDX49	0,0496
GO Biological Process	GO:2000026	Regulation of multicellular organismal development	1615	13	CSF1|KAT2B|MYOD1|ASPA|RHOA|RIPK1|NCS1|DRD2|PIK3R1|HNF4A|EP300|GLUL|CRKL	0,0496
GO Cellular Component	GO:0019898	Extrinsic component of membrane	268	7	PIK3R2|PIK3R3|RHOA|HPCA|PIK3R1|GAPDH|CRKL	0,0156
GO Cellular Component	GO:0005622	Intracellular	14069	51	CSF1|POLR2H|LOC529488|ARHGEF10L|KAT2B|MYOD1|PIK3R2|NOL10|ASPA|CDK2|ABAT|RHOA|FDXACB1|RIPK1|SMAD4|GOT2|GAD1|PI4KB|GLUD1|GAD2|HPCA|NCS1|BCL3|PIK3R1|MRTO4|GOT1|HNF4A|HDAC1|SMAD2|RPS11|PGAM2|ALDH4A1|VAV3|ARAP3|IL13|EP300|GOT1L1|ANPEP|ALB|THRB|PVALB|GCLM|CDK2AP1|BCAT2|GAPDH|GLUL|ADSSL1|GCLC|DDX49|IRS2|CRKL	0,029
GO Cellular Component	GO:0005737	Cytoplasm	10782	44	CSF1|LOC529488|ARHGEF10L|KAT2B|ASPA|CDK2|ABAT|RHOA|FDXACB1|RIPK1|SMAD4|GOT2|GAD1|PI4KB|GLUD1|GAD2|HPCA|NCS1|BCL3|PIK3R1|MRTO4|GOT1|HNF4A|SMAD2|RPS11|PGAM2|ALDH4A1|VAV3|ARAP3|IL13|EP300|GOT1L1|ANPEP|ALB|PVALB|GCLM|CDK2AP1|BCAT2|GAPDH|GLUL|ADSSL1|GCLC|IRS2|CRKL	0,029
GO Cellular Component	GO:0005942	Phosphatidylinositol 3-kinase complex	26	3	PIK3R2|PIK3R3|PIK3R1	0,029
GO Cellular Component	GO:0017109	Glutamate-cysteine ligase complex	2	2	GCLM|GCLC	0,029
GO Cellular Component	GO:0061695	Transferase complex, transferring phosphorus-containing groups	225	6	POLR2H|PIK3R2|PIK3R3|CDK2|PIK3R1|ACVR1	0,029
GO Cellular Component	GO:1902494	Catalytic complex	1282	13	POLR2H|KAT2B|PIK3R2|PIK3R3|CDK2|ABAT|RIPK1|PIK3R1|ACVR1|HDAC1|EP300|GCLM|GCLC	0,029
GO Cellular Component	GO:1990234	Transferase complex	722	9	POLR2H|KAT2B|PIK3R2|PIK3R3|CDK2|ABAT|PIK3R1|ACVR1|EP300	0,0306
GO Molecular Function	GO:0030170	Pyridoxal phosphate binding	53	8	LOC529488|ABAT|GOT2|GAD1|GAD2|GOT1|GOT1L1|ALB	1,77E-8
GO Molecular Function	GO:0016769	Transferase activity, transferring nitrogenous groups	26	6	ABAT|GOT2|GOT1|GOT1L1|BCAT2|GAPDH	3,27E-7
GO Molecular Function	GO:0008483	Transaminase activity	22	5	ABAT|GOT2|GOT1|GOT1L1|BCAT2	7,08E-6
GO Molecular Function	GO:0004069	L-aspartate:2-oxoglutarate aminotransferase activity	3	3	GOT2|GOT1|GOT1L1	2,3E-4
GO Molecular Function	GO:0016831	Carboxy-lyase activity	35	4	LOC529488|GAD1|GAD2|GOT1	0,002
GO Molecular Function	GO:0036094	Small molecule binding	2502	20	LOC529488|CDK2|ABAT|RHOA|RIPK1|GOT2|GAD1|PI4KB|GLUD1|GAD2|ACVR1|GOT1|HNF4A|GOT1L1|ALB|GAPDH|GLUL|ADSSL1|GCLC|DDX49	0,0025
GO Molecular Function	GO:1901363	Heterocyclic compound binding	5563	31	POLR2H|LOC529488|KAT2B|MYOD1|NOL10|CDK2|ABAT|RHOA|RIPK1|SMAD4|GOT2|GAD1|PI4KB|GLUD1|GAD2|BCL3|ACVR1|MRTO4|GOT1|HNF4A|SMAD2|RPS11|EP300|GOT1L1|ALB|THRB|GAPDH|GLUL|ADSSL1|GCLC|DDX49	0,0034
GO Molecular Function	GO:0016879	Ligase activity, forming carbon-nitrogen bonds	48	4	GCLM|GLUL|ADSSL1|GCLC	0,0043
GO Molecular Function	GO:0046935	1-phosphatidylinositol-3-kinase regulator activity	14	3	PIK3R2|PIK3R3|PIK3R1	0,0043
GO Molecular Function	GO:0097159	Organic cyclic compound binding	5648	31	POLR2H|LOC529488|KAT2B|MYOD1|NOL10|CDK2|ABAT|RHOA|RIPK1|SMAD4|GOT2|GAD1|PI4KB|GLUD1|GAD2|BCL3|ACVR1|MRTO4|GOT1|HNF4A|SMAD2|RPS11|EP300|GOT1L1|ALB|THRB|GAPDH|GLUL|ADSSL1|GCLC|DDX49	0,0043
GO Molecular Function	GO:0043168	Anion binding	2786	20	LOC529488|CDK2|ABAT|RHOA|RIPK1|GOT2|GAD1|PI4KB|GLUD1|GAD2|ACVR1|GOT1|HNF4A|ARAP3|GOT1L1|ALB|GLUL|ADSSL1|GCLC|DDX49	0,0067
GO Molecular Function	GO:0004351	Glutamate decarboxylase activity	2	2	GAD1|GAD2	0,0098
GO Molecular Function	GO:0004357	Glutamate-cysteine ligase activity	2	2	GCLM|GCLC	0,0098
GO Molecular Function	GO:0003824	Catalytic activity	5737	30	POLR2H|LOC529488|KAT2B|ACHE|ASPA|CDK2|ABAT|RHOA|FDXACB1|RIPK1|GOT2|GAD1|PI4KB|GLUD1|GAD2|ACVR1|GOT1|HDAC1|PGAM2|ALDH4A1|EP300|GOT1L1|ANPEP|GCLM|BCAT2|GAPDH|GLUL|ADSSL1|GCLC|DDX49	0,0106
GO Molecular Function	GO:0043548	Phosphatidylinositol 3-kinase binding	25	3	PIK3R2|PIK3R1|IRS2	0,0114
GO Molecular Function	GO:0004468	Lysine n-acetyltransferase activity, acting on acetyl phosphate as donor	5	2	KAT2B|EP300	0,0274
GO Molecular Function	GO:0043167	Ion binding	6095	30	LOC529488|ASPA|CDK2|ABAT|RHOA|RIPK1|SMAD4|GOT2|GAD1|PI4KB|GLUD1|GAD2|HPCA|NCS1|ACVR1|GOT1|HNF4A|SMAD2|VAV3|ARAP3|EP300|GOT1L1|ANPEP|ALB|THRB|PVALB|GLUL|ADSSL1|GCLC|DDX49	0,0305
InterPro Domains	IPR015421	Pyridoxal phosphate-dependent transferase, major domain	43	7	LOC529488|ABAT|GOT2|GAD1|GAD2|GOT1|GOT1L1	4,64E-7
InterPro Domains	IPR015424	Pyridoxal phosphate-dependent transferase	43	7	LOC529488|ABAT|GOT2|GAD1|GAD2|GOT1|GOT1L1	4,64E-7
InterPro Domains	IPR000796	Aspartate/other aminotransferase	3	3	GOT2|GOT1|GOT1L1	8,4E-4
InterPro Domains	IPR032498	PI3K p85 subunit, inter-SH2 domain	3	3	PIK3R2|PIK3R3|PIK3R1	8,4E-4
InterPro Domains	IPR035020	PI3K p85 subunit, C-terminal SH2 domain	3	3	PIK3R2|PIK3R3|PIK3R1	8,4E-4
InterPro Domains	IPR035022	PI3K p85 subunit, N-terminal SH2 domain	3	3	PIK3R2|PIK3R3|PIK3R1	8,4E-4
InterPro Domains	IPR021115	Pyridoxal-phosphate binding site	7	3	LOC529488|GAD1|GAD2	0,0021
InterPro Domains	IPR015422	Pyridoxal phosphate-dependent transferase domain 1	34	4	ABAT|GOT2|GOT1|GOT1L1	0,0028
InterPro Domains	IPR002129	Pyridoxal phosphate-dependent decarboxylase	9	3	LOC529488|GAD1|GAD2	0,003
InterPro Domains	IPR004839	Aminotransferase, class I/classII	17	3	GOT2|GOT1|GOT1L1	0,0139
InterPro Domains	IPR004838	Aminotransferases, class-I, pyridoxal-phosphate-binding site	3	2	GOT2|GOT1	0,0432
KEGG Pathways	bta00250	Alanine, aspartate and glutamate metabolism	38	12	LOC529488|ASPA|ABAT|GOT2|GAD1|GLUD1|GAD2|GOT1|ALDH4A1|GOT1L1|GLUL|ADSSL1	1,87E-18
KEGG Pathways	bta01230	Biosynthesis of amino acids	70	7	GOT2|GOT1|PGAM2|GOT1L1|BCAT2|GAPDH|GLUL	2,71E-7
KEGG Pathways	bta01100	Metabolic pathways	1413	19	LOC529488|ASPA|ABAT|GOT2|GAD1|PI4KB|GLUD1|GAD2|GOT1|PGAM2|ALDH4A1|GOT1L1|ANPEP|GCLM|BCAT2|GAPDH|GLUL|ADSSL1|GCLC	3,85E-7
KEGG Pathways	bta00220	Arginine biosynthesis	19	5	GOT2|GLUD1|GOT1|GOT1L1|GLUL	4,37E-7
KEGG Pathways	bta00270	Cysteine and methionine metabolism	47	6	GOT2|GOT1|GOT1L1|GCLM|BCAT2|GCLC	4,45E-7
KEGG Pathways	bta04919	Thyroid hormone signaling pathway	110	7	KAT2B|PIK3R2|PIK3R3|PIK3R1|HDAC1|EP300|THRB	1,71E-6
KEGG Pathways	bta04015	Rap1 signaling pathway	191	8	CSF1|PIK3R2|PIK3R3|RHOA|DRD2|PIK3R1|VAV3|ARAP3	3,17E-6
KEGG Pathways	bta05203	Viral carcinogenesis	193	8	KAT2B|PIK3R2|PIK3R3|CDK2|RHOA|PIK3R1|HDAC1|EP300	3,17E-6
KEGG Pathways	bta05210	Colorectal cancer	77	6	PIK3R2|PIK3R3|RHOA|SMAD4|PIK3R1|SMAD2	3,81E-6
KEGG Pathways	bta04024	cAMP signaling pathway	207	8	PIK3R2|PIK3R3|RHOA|DRD2|PIK3R1|VAV3|ARAP3|EP300	4,03E-6
KEGG Pathways	bta05166	Human T-cell leukemia virus 1 infection	213	8	KAT2B|PIK3R2|PIK3R3|CDK2|SMAD4|PIK3R1|SMAD2|EP300	4,52E-6
KEGG Pathways	bta01210	2-Oxocarboxylic acid metabolism	17	4	GOT2|GOT1|GOT1L1|BCAT2	8,11E-6
KEGG Pathways	bta01200	Carbon metabolism	108	6	GOT2|GLUD1|GOT1|PGAM2|GOT1L1|GAPDH	1,75E-5
KEGG Pathways	bta04668	TNF signaling pathway	108	6	CSF1|PIK3R2|PIK3R3|RIPK1|BCL3|PIK3R1	1,75E-5
KEGG Pathways	bta05200	Pathways in cancer	488	10	PIK3R2|PIK3R3|CDK2|RHOA|SMAD4|PIK3R1|HDAC1|SMAD2|IL13|EP300	1,94E-5
KEGG Pathways	bta04068	FoxO signaling pathway	118	6	PIK3R2|PIK3R3|CDK2|SMAD4|PIK3R1|EP300	2,33E-5
KEGG Pathways	bta04664	Fc epsilon RI signaling pathway	63	5	PIK3R2|PIK3R3|PIK3R1|VAV3|IL13	2,33E-5
KEGG Pathways	bta00650	Butanoate metabolism	26	4	LOC529488|ABAT|GAD1|GAD2	2,43E-5
KEGG Pathways	bta05212	Pancreatic cancer	67	5	PIK3R2|PIK3R3|SMAD4|PIK3R1|SMAD2	2,74E-5
KEGG Pathways	bta05220	Chronic myeloid leukemia	69	5	PIK3R2|PIK3R3|SMAD4|PIK3R1|HDAC1	2,99E-5
KEGG Pathways	bta04550	Signaling pathways regulating pluripotency of stem cells	132	6	PIK3R2|PIK3R3|SMAD4|PIK3R1|ACVR1|SMAD2	3,31E-5
KEGG Pathways	bta05226	Gastric cancer	133	6	PIK3R2|PIK3R3|CDK2|SMAD4|PIK3R1|SMAD2	3,31E-5
KEGG Pathways	bta00400	Phenylalanine, tyrosine and tryptophan biosynthesis	7	3	GOT2|GOT1|GOT1L1	3,34E-5
KEGG Pathways	bta00410	beta-Alanine metabolism	32	4	LOC529488|ABAT|GAD1|GAD2	3,87E-5
KEGG Pathways	bta05206	MicroRNAs in cancer	147	6	PIK3R2|PIK3R3|RHOA|PIK3R1|HDAC1|EP300	5,07E-5
KEGG Pathways	bta04727	GABAergic synapse	84	5	LOC529488|ABAT|GAD1|GAD2|GLUL	5,74E-5
KEGG Pathways	bta04350	TGF-beta signaling pathway	85	5	RHOA|SMAD4|ACVR1|SMAD2|EP300	5,84E-5
KEGG Pathways	bta05215	Prostate cancer	86	5	PIK3R2|PIK3R3|CDK2|PIK3R1|EP300	5,95E-5
KEGG Pathways	bta05161	Hepatitis B	158	6	PIK3R2|PIK3R3|CDK2|SMAD4|PIK3R1|EP300	6,52E-5
KEGG Pathways	bta04933	AGE-RAGE signaling pathway in diabetic complications	92	5	PIK3R2|PIK3R3|SMAD4|PIK3R1|SMAD2	7,6E-5
KEGG Pathways	bta04625	C-type lectin receptor signaling pathway	94	5	PIK3R2|PIK3R3|RHOA|BCL3|PIK3R1	8,13E-5
KEGG Pathways	bta00430	Taurine and hypotaurine metabolism	12	3	LOC529488|GAD1|GAD2	9,01E-5
KEGG Pathways	bta04660	T cell receptor signaling pathway	98	5	PIK3R2|PIK3R3|RHOA|PIK3R1|VAV3	9,27E-5
KEGG Pathways	bta00330	Arginine and proline metabolism	48	4	GOT2|GOT1|ALDH4A1|GOT1L1	1,1E-4
KEGG Pathways	bta04066	HIF-1 signaling pathway	102	5	PIK3R2|PIK3R3|PIK3R1|EP300|GAPDH	1,1E-4
KEGG Pathways	bta04670	Leukocyte transendothelial migration	105	5	PIK3R2|PIK3R3|RHOA|PIK3R1|VAV3	1,1E-4
KEGG Pathways	bta05205	Proteoglycans in cancer	180	6	PIK3R2|PIK3R3|RHOA|PIK3R1|SMAD2|VAV3	1,1E-4
KEGG Pathways	bta04110	Cell cycle	118	5	CDK2|SMAD4|HDAC1|SMAD2|EP300	1,9E-4
KEGG Pathways	bta04213	Longevity regulating pathway - multiple species	56	4	PIK3R2|PIK3R3|PIK3R1|HDAC1	1,9E-4
KEGG Pathways	bta05169	Epstein-Barr virus infection	201	6	PIK3R2|PIK3R3|CDK2|RIPK1|PIK3R1|HDAC1	1,9E-4
KEGG Pathways	bta05135	Yersinia infection	124	5	PIK3R2|PIK3R3|RHOA|PIK3R1|VAV3	2,2E-4
KEGG Pathways	bta05211	Renal cell carcinoma	61	4	PIK3R2|PIK3R3|PIK3R1|EP300	2,4E-4
KEGG Pathways	bta05418	Fluid shear stress and atherosclerosis	128	5	PIK3R2|PIK3R3|RHOA|PIK3R1|ACVR1	2,5E-4
KEGG Pathways	bta04662	B cell receptor signaling pathway	65	4	PIK3R2|PIK3R3|PIK3R1|VAV3	2,9E-4
KEGG Pathways	bta05100	Bacterial invasion of epithelial cells	66	4	PIK3R2|PIK3R3|RHOA|PIK3R1	2,9E-4
KEGG Pathways	bta05230	Central carbon metabolism in cancer	65	4	PIK3R2|PIK3R3|PIK3R1|PGAM2	2,9E-4
KEGG Pathways	bta00360	Phenylalanine metabolism	22	3	GOT2|GOT1|GOT1L1	3,0E-4
KEGG Pathways	bta04218	Cellular senescence	148	5	PIK3R2|PIK3R3|CDK2|PIK3R1|SMAD2	4,3E-4
KEGG Pathways	bta05160	Hepatitis C	150	5	PIK3R2|PIK3R3|CDK2|RIPK1|PIK3R1	4,5E-4
KEGG Pathways	bta05225	Hepatocellular carcinoma	154	5	PIK3R2|PIK3R3|SMAD4|PIK3R1|SMAD2	4,9E-4
KEGG Pathways	bta04666	Fc gamma R-mediated phagocytosis	79	4	PIK3R2|PIK3R3|PIK3R1|VAV3	5,2E-4
KEGG Pathways	bta04914	Progesterone-mediated oocyte maturation	83	4	PIK3R2|PIK3R3|CDK2|PIK3R1	6,1E-4
KEGG Pathways	bta05222	Small cell lung cancer	84	4	PIK3R2|PIK3R3|CDK2|PIK3R1	6,2E-4
KEGG Pathways	bta04510	Focal adhesion	169	5	PIK3R2|PIK3R3|RHOA|PIK3R1|VAV3	7,0E-4
KEGG Pathways	bta04062	Chemokine signaling pathway	170	5	PIK3R2|PIK3R3|RHOA|PIK3R1|VAV3	7,1E-4
KEGG Pathways	bta04070	Phosphatidylinositol signaling system	89	4	PIK3R2|PIK3R3|PI4KB|PIK3R1	7,3E-4
KEGG Pathways	bta04630	JAK-STAT signaling pathway	176	5	PIK3R2|PIK3R3|PIK3R1|IL13|EP300	8,0E-4
KEGG Pathways	bta04960	Aldosterone-regulated sodium reabsorption	35	3	PIK3R2|PIK3R3|PIK3R1	8,8E-4
KEGG Pathways	bta00350	Tyrosine metabolism	36	3	GOT2|GOT1|GOT1L1	9,4E-4
KEGG Pathways	bta04620	Toll-like receptor signaling pathway	98	4	PIK3R2|PIK3R3|RIPK1|PIK3R1	9,8E-4
KEGG Pathways	bta04810	Regulation of actin cytoskeleton	188	5	PIK3R2|PIK3R3|RHOA|PIK3R1|VAV3	0,001
KEGG Pathways	bta05165	Human papillomavirus infection	303	6	PIK3R2|PIK3R3|CDK2|PIK3R1|HDAC1|EP300	0,0011
KEGG Pathways	bta04722	Neurotrophin signaling pathway	107	4	PIK3R2|PIK3R3|RHOA|PIK3R1	0,0012
KEGG Pathways	bta04725	Cholinergic synapse	106	4	ACHE|PIK3R2|PIK3R3|PIK3R1	0,0012
KEGG Pathways	bta04935	Growth hormone synthesis, secretion and action	106	4	PIK3R2|PIK3R3|PIK3R1|EP300	0,0012
KEGG Pathways	bta04973	Carbohydrate digestion and absorption	40	3	PIK3R2|PIK3R3|PIK3R1	0,0012
KEGG Pathways	bta05142	Chagas disease	106	4	PIK3R2|PIK3R3|PIK3R1|SMAD2	0,0012
KEGG Pathways	bta04930	Type II diabetes mellitus	43	3	PIK3R2|PIK3R3|PIK3R1	0,0013
KEGG Pathways	bta04380	Osteoclast differentiation	113	4	CSF1|PIK3R2|PIK3R3|PIK3R1	0,0014
KEGG Pathways	bta04611	Platelet activation	112	4	PIK3R2|PIK3R3|RHOA|PIK3R1	0,0014
KEGG Pathways	bta04071	Sphingolipid signaling pathway	115	4	PIK3R2|PIK3R3|RHOA|PIK3R1	0,0015
KEGG Pathways	bta04330	Notch signaling pathway	46	3	KAT2B|HDAC1|EP300	0,0015
KEGG Pathways	bta04650	Natural killer cell mediated cytotoxicity	115	4	PIK3R2|PIK3R3|PIK3R1|VAV3	0,0015
KEGG Pathways	bta05163	Human cytomegalovirus infection	214	5	PIK3R2|PIK3R3|RHOA|RIPK1|PIK3R1	0,0015
KEGG Pathways	bta04014	Ras signaling pathway	218	5	CSF1|PIK3R2|PIK3R3|RHOA|PIK3R1	0,0016
KEGG Pathways	bta04152	AMPK signaling pathway	118	4	PIK3R2|PIK3R3|PIK3R1|HNF4A	0,0016
KEGG Pathways	bta04370	VEGF signaling pathway	48	3	PIK3R2|PIK3R3|PIK3R1	0,0016
KEGG Pathways	bta04926	Relaxin signaling pathway	121	4	PIK3R2|PIK3R3|PIK3R1|SMAD2	0,0016
KEGG Pathways	bta04210	Apoptosis	128	4	PIK3R2|PIK3R3|RIPK1|PIK3R1	0,0019
KEGG Pathways	bta04940	Type I diabetes mellitus	52	3	LOC529488|GAD1|GAD2	0,0019
KEGG Pathways	bta05213	Endometrial cancer	52	3	PIK3R2|PIK3R3|PIK3R1	0,0019
KEGG Pathways	bta00480	Glutathione metabolism	54	3	ANPEP|GCLM|GCLC	0,0021
KEGG Pathways	bta04923	Regulation of lipolysis in adipocytes	54	3	PIK3R2|PIK3R3|PIK3R1	0,0021
KEGG Pathways	bta05017	Spinocerebellar ataxia	131	4	MYOD1|PIK3R2|PIK3R3|PIK3R1	0,0021
KEGG Pathways	bta05162	Measles	135	4	PIK3R2|PIK3R3|CDK2|PIK3R1	0,0022
KEGG Pathways	bta04072	Phospholipase D signaling pathway	138	4	PIK3R2|PIK3R3|RHOA|PIK3R1	0,0024
KEGG Pathways	bta04520	Adherens junction	60	3	RHOA|SMAD4|EP300	0,0026
KEGG Pathways	bta04929	GnRH secretion	60	3	PIK3R2|PIK3R3|PIK3R1	0,0026
KEGG Pathways	bta05223	Non-small cell lung cancer	60	3	PIK3R2|PIK3R3|PIK3R1	0,0026
KEGG Pathways	bta05221	Acute myeloid leukemia	62	3	PIK3R2|PIK3R3|PIK3R1	0,0028
KEGG Pathways	bta04150	mTOR signaling pathway	147	4	PIK3R2|PIK3R3|RHOA|PIK3R1	0,0029
KEGG Pathways	bta05214	Glioma	64	3	PIK3R2|PIK3R3|PIK3R1	0,003
KEGG Pathways	bta05218	Melanoma	66	3	PIK3R2|PIK3R3|PIK3R1	0,0032
KEGG Pathways	bta01524	Platinum drug resistance	68	3	PIK3R2|PIK3R3|PIK3R1	0,0035
KEGG Pathways	bta05164	Influenza A	160	4	PIK3R2|PIK3R3|PIK3R1|EP300	0,0037
KEGG Pathways	bta01521	EGFR tyrosine kinase inhibitor resistance	71	3	PIK3R2|PIK3R3|PIK3R1	0,0038
KEGG Pathways	bta04360	Axon guidance	163	4	PIK3R2|PIK3R3|RHOA|PIK3R1	0,0039
KEGG Pathways	bta00910	Nitrogen metabolism	17	2	GLUD1|GLUL	0,0042
KEGG Pathways	bta04012	ErbB signaling pathway	74	3	PIK3R2|PIK3R3|PIK3R1	0,0042
KEGG Pathways	bta04917	Prolactin signaling pathway	74	3	PIK3R2|PIK3R3|PIK3R1	0,0042
KEGG Pathways	bta01522	Endocrine resistance	85	3	PIK3R2|PIK3R3|PIK3R1	0,006
KEGG Pathways	bta04211	Longevity regulating pathway	86	3	PIK3R2|PIK3R3|PIK3R1	0,0061
KEGG Pathways	bta05167	Kaposi sarcoma-associated herpesvirus infection	187	4	PIK3R2|PIK3R3|PIK3R1|EP300	0,0061
KEGG Pathways	bta05235	PD-L1 expression and PD-1 checkpoint pathway in cancer	87	3	PIK3R2|PIK3R3|PIK3R1	0,0062
KEGG Pathways	bta05231	Choline metabolism in cancer	89	3	PIK3R2|PIK3R3|PIK3R1	0,0065
KEGG Pathways	bta04151	PI3K-Akt signaling pathway	331	5	CSF1|PIK3R2|PIK3R3|CDK2|PIK3R1	0,007
KEGG Pathways	bta04750	Inflammatory mediator regulation of TRP channels	97	3	PIK3R2|PIK3R3|PIK3R1	0,0081
KEGG Pathways	bta05170	Human immunodeficiency virus 1 infection	207	4	PIK3R2|PIK3R3|RIPK1|PIK3R1	0,0082
KEGG Pathways	bta05010	Alzheimer disease	347	5	CSF1|PIK3R2|PIK3R3|PIK3R1|GAPDH	0,0084
KEGG Pathways	bta05146	Amoebiasis	105	3	PIK3R2|PIK3R3|PIK3R1	0,0098
KEGG Pathways	bta04931	Insulin resistance	106	3	PIK3R2|PIK3R3|PIK3R1	0,01
KEGG Pathways	bta04915	Estrogen signaling pathway	119	3	PIK3R2|PIK3R3|PIK3R1	0,0136
KEGG Pathways	bta04910	Insulin signaling pathway	124	3	PIK3R2|PIK3R3|PIK3R1	0,0151
KEGG Pathways	bta04216	Ferroptosis	40	2	GCLM|GCLC	0,0173
KEGG Pathways	bta04140	Autophagy - animal	134	3	PIK3R2|PIK3R3|PIK3R1	0,0182
KEGG Pathways	bta05224	Breast cancer	135	3	PIK3R2|PIK3R3|PIK3R1	0,0185
KEGG Pathways	bta04217	Necroptosis	144	3	RIPK1|GLUD1|GLUL	0,0218
KEGG Pathways	bta04932	Non-alcoholic fatty liver disease	145	3	PIK3R2|PIK3R3|PIK3R1	0,022
KEGG Pathways	bta00280	Valine, leucine and isoleucine degradation	47	2	ABAT|BCAT2	0,0222
KEGG Pathways	bta04310	Wnt signaling pathway	146	3	RHOA|SMAD4|EP300	0,0222
KEGG Pathways	bta00010	Glycolysis / Gluconeogenesis	58	2	PGAM2|GAPDH	0,0324
KEGG Pathways	bta04623	Cytosolic DNA-sensing pathway	60	2	POLR2H|RIPK1	0,0342
KEGG Pathways	bta05321	Inflammatory bowel disease	67	2	SMAD2|IL13	0,0416
KEGG Pathways	bta05132	Salmonella infection	198	3	RHOA|RIPK1|GAPDH	0,0476
Pfam	PF16454	Phosphatidylinositol 3-kinase regulatory subunit P85 inter-SH2 domain	3	3	PIK3R2|PIK3R3|PIK3R1	0,0013
Pfam	PF00282	Pyridoxal-dependent decarboxylase conserved domain	9	3	LOC529488|GAD1|GAD2	0,0071
Pfam	PF00017	SH2 domain	99	5	PIK3R2|PIK3R3|PIK3R1|VAV3|CRKL	0,0109
Pfam	PF00155	Aminotransferase class I and II	22	3	GOT2|GOT1|GOT1L1	0,0363
Reactome Pathways	BTA-187037	Signaling by NTRK1 (TRKA)	32	4	PIK3R2|RHOA|IRS2|CRKL	0,0026
Reactome Pathways	BTA-198203	PI3K/AKT activation	7	3	PIK3R2|RHOA|IRS2	0,0026
Reactome Pathways	BTA-70263	Gluconeogenesis	13	3	GOT2|GOT1|GAPDH	0,003
Reactome Pathways	BTA-888568	GABA synthesis	2	2	GAD1|GAD2	0,0083
Reactome Pathways	BTA-5688426	Deubiquitination	71	4	KAT2B|RHOA|RIPK1|EP300	0,0086
Reactome Pathways	BTA-9617629	Regulation of FOXO transcriptional activity by acetylation	6	2	KAT2B|EP300	0,0289
Reactome Pathways	BTA-5250924	B-WICH complex positively regulates rRNA expression	45	3	POLR2H|KAT2B|EP300	0,0306
Reactome Pathways	BTA-8941856	RUNX3 regulates NOTCH signaling	8	2	KAT2B|EP300	0,0306
Reactome Pathways	BTA-8963693	Aspartate and asparagine metabolism	7	2	GOT2|GOT1	0,0306
Reactome Pathways	BTA-8964539	Glutamate and glutamine metabolism	9	2	GOT2|GLUL	0,0306
Reactome Pathways	BTA-112315	Transmission across Chemical Synapses	53	3	GAD1|GAD2|GLUL	0,0345
Reactome Pathways	BTA-162582	Signal Transduction	722	8	KAT2B|PIK3R2|RHOA|RIPK1|ARAP3|EP300|IRS2|CRKL	0,0473
Reactome Pathways	BTA-5689896	Ovarian tumor domain proteases	14	2	RHOA|RIPK1	0,0488
STRING Clusters	CL:11444	Mixed, incl. arginine biosynthesis, and proline metabolic process	41	6	LOC529488|GLUD1|GAD2|ALDH4A1|GOT1L1|GLUL	1,42E-5
STRING Clusters	CL:11342	Alpha-amino acid metabolic process, and one-carbon metabolism	92	7	LOC529488|GLUD1|GAD2|ALDH4A1|GOT1L1|BCAT2|GLUL	2,17E-5
STRING Clusters	CL:11445	Mixed, incl. glutamine family amino acid biosynthetic process, and glutamine family amino acid catabolic process	27	5	LOC529488|GLUD1|GAD2|ALDH4A1|GLUL	2,76E-5
STRING Clusters	CL:11473	Mixed, incl. d-glutamine and d-glutamate metabolism, and glycine degradation	13	4	LOC529488|GLUD1|GAD2|GLUL	1,1E-4
STRING Clusters	CL:15098	Growth hormone receptor (GHR) signaling, and insulin receptor complex	20	4	PIK3R2|PIK3R3|PIK3R1|IRS2	3,9E-4
STRING Clusters	CL:11476	D-Glutamine and D-glutamate metabolism, and ammonia ligase activity	5	3	GLUD1|GAD2|GLUL	7,0E-4
STRING Clusters	CL:1239	TRAF6 mediated IRF7 activation, and PCAF, N-terminal	6	3	KAT2B|MYOD1|EP300	9,1E-4
STRING Clusters	CL:12423	Glutathione biosynthetic process	6	3	ANPEP|GCLM|GCLC	9,1E-4
STRING Clusters	CL:20893	Mixed, incl. dopamine d2 receptor, and rhodopsin kinase activity	6	3	HPCA|NCS1|DRD2	9,1E-4
STRING Clusters	CL:15100	Phosphatidylinositol 3-kinase complex, class i, and pi3-kinase family, p85-binding domain	11	3	PIK3R2|PIK3R3|PIK3R1	0,0028
STRING Clusters	CL:1213	Mixed, incl. swi/snf superfamily-type complex, and nuclear receptors	165	5	KAT2B|MYOD1|HDAC1|EP300|CDK2AP1	0,0255
STRING Clusters	CL:10890	Carbon metabolism, and Histidine phosphatase superfamily (branch 1)	91	4	GOT2|GOT1|PGAM2|GAPDH	0,0286
STRING Clusters	CL:5512	Mixed, incl. calretinin, and sodium:neurotransmitter symporter, gaba, gat-1	5	2	GAD1|PVALB	0,0296
STRING Clusters	CL:17403	TGF-beta signaling pathway, and transforming growth factor beta-activated receptor activity	42	3	SMAD4|ACVR1|SMAD2	0,0425
STRING Clusters	CL:17406	Dwarfin, and c-SKI SMAD4-binding domain	8	2	SMAD4|SMAD2	0,0491
UniProt Keywords	KW-0663	Pyridoxal phosphate	52	8	LOC529488|ABAT|GOT2|GAD1|GAD2|GOT1|GOT1L1|BCAT2	2,18E-9
UniProt Keywords	KW-0032	Aminotransferase	15	5	ABAT|GOT2|GOT1|GOT1L1|BCAT2	4,88E-7
UniProt Keywords	KW-0597	Phosphoprotein	2509	23	ARHGEF10L|MYOD1|PIK3R2|PIK3R3|CDK2|RHOA|GOT2|GAD1|PI4KB|GLUD1|PIK3R1|ACVR1|MRTO4|HDAC1|SMAD2|RPS11|PGAM2|ALDH4A1|ALB|PVALB|GCLM|GAPDH|GLUL	1,04E-5
UniProt Keywords	KW-0007	Acetylation	1493	17	MYOD1|CDK2|ABAT|SMAD4|GOT2|PI4KB|GLUD1|PIK3R1|HDAC1|SMAD2|RPS11|ALDH4A1|PVALB|GCLM|BCAT2|GAPDH|GLUL	4,03E-5
UniProt Keywords	KW-0808	Transferase	1109	14	KAT2B|CDK2|ABAT|RIPK1|GOT2|PI4KB|ACVR1|GOT1|EP300|GOT1L1|CDK2AP1|BCAT2|GAPDH|GLUL	1,4E-4
UniProt Keywords	KW-0488	Methylation	302	7	MYOD1|RHOA|GOT2|HDAC1|RPS11|ALB|GAPDH	0,0017
UniProt Keywords	KW-0479	Metal-binding	2286	18	ASPA|CDK2|ABAT|SMAD4|HPCA|NCS1|ACVR1|HNF4A|SMAD2|VAV3|ARAP3|EP300|ANPEP|ALB|THRB|PVALB|GLUL|ADSSL1	0,0018
UniProt Keywords	KW-0013	ADP-ribosylation	28	3	RHOA|GLUD1|GAPDH	0,0052
UniProt Keywords	KW-0531	Neurotransmitter degradation	4	2	ACHE|ABAT	0,0062
UniProt Keywords	KW-0832	Ubl conjugation	703	9	MYOD1|PIK3R2|RHOA|SMAD4|PIK3R1|HDAC1|SMAD2|GAPDH|GLUL	0,0063
UniProt Keywords	KW-0727	SH2 domain	100	4	PIK3R2|PIK3R3|PIK3R1|VAV3	0,0087
UniProt Keywords	KW-0449	Lipoprotein	311	6	ACHE|RHOA|HPCA|NCS1|RPS11|GLUL	0,0094
UniProt Keywords	KW-0963	Cytoplasm	1858	14	ARHGEF10L|ASPA|CDK2|RHOA|SMAD4|HPCA|NCS1|MRTO4|GOT1|SMAD2|GOT1L1|GAPDH|GLUL|ADSSL1	0,0156
UniProt Keywords	KW-0460	Magnesium	268	5	CDK2|RHOA|ACVR1|GLUL|ADSSL1	0,0324
UniProt Keywords	KW-0436	Ligase	76	3	GLUL|ADSSL1|GCLC	0,0447
WikiPathways	WP3262	Alanine and aspartate metabolism	12	6	ASPA|ABAT|GOT2|GAD1|GAD2|GOT1	1,57E-9
WikiPathways	WP1045	TGF-beta signaling pathway	106	5	RHOA|SMAD4|PIK3R1|HDAC1|SMAD2	0,0012
WikiPathways	WP3126	Apoptosis-related network due to altered Notch3 in ovarian cancer	45	4	BCL3|HDAC1|VAV3|GCLC	0,0012
WikiPathways	WP3168	Biogenic amine synthesis	12	3	ACHE|GAD1|GAD2	0,0012
WikiPathways	WP3207	Glutathione metabolism	12	3	ANPEP|GCLM|GCLC	0,0012
WikiPathways	WP3154	AMPK signaling	61	4	PIK3R2|PIK3R3|PIK3R1|HNF4A	0,0014
WikiPathways	WP3260	Integrated breast cancer pathway	131	5	PIK3R2|CDK2|SMAD4|HDAC1|SMAD2	0,0014
WikiPathways	WP1014	Androgen receptor signaling pathway	74	4	RHOA|SMAD4|PIK3R1|HDAC1	0,0021
WikiPathways	WP3143	DNA damage response (only ATM dependent)	86	4	PIK3R3|RHOA|SMAD4|PIK3R1	0,0033
WikiPathways	WP2891	Growth hormone receptor (GHR) signaling	34	3	PIK3R2|PIK3R3|PIK3R1	0,0038
WikiPathways	WP1027	Glycolysis and gluconeogenesis	43	3	GOT2|GOT1|PGAM2	0,0067
WikiPathways	WP3145	Trans-sulfuration pathway	10	2	GOT1|GCLM	0,0107
WikiPathways	WP988	Transcriptional activation by NRF2	11	2	GCLM|GCLC	0,0117
WikiPathways	WP3266	Glioblastoma signaling pathways	66	3	PIK3R2|CDK2|PIK3R1	0,0173
WikiPathways	WP1052	ID signaling pathway	15	2	MYOD1|CDK2	0,0176
WikiPathways	WP1067	Toll-like receptor signaling pathway	81	3	PIK3R3|RIPK1|PIK3R1	0,0268
WikiPathways	WP1083	Cell cycle	84	3	CDK2|SMAD4|HDAC1	0,0278
WikiPathways	WP3161	Extracellular vesicle-mediated signaling in recipient cells	22	2	SMAD4|SMAD2	0,0278
WikiPathways	WP997	Cytokines and inflammatory response	21	2	CSF1|IL13	0,0278
WikiPathways	WP985	Alpha 6 beta 4 signaling pathway	23	2	RHOA|PIK3R1	0,0286
WikiPathways	WP3135	Trans-sulfuration and one-carbon metabolism	28	2	GCLM|GCLC	0,0392
WikiPathways	WP1063	G13 signaling pathway	30	2	PIK3R2|RHOA	0,0425
WikiPathways	WP3132	Regulation of toll-like receptor signaling pathway	114	3	PIK3R3|RIPK1|PIK3R1	0,0458
WikiPathways	WP3200	PDGF pathway	32	2	RHOA|PIK3R1	0,0458
WikiPathways	WP1068	Nuclear receptors	34	2	HNF4A|THRB	0,0472
WikiPathways	WP1062	Actin cytoskeleton regulation	119	3	PIK3R3|RHOA|PIK3R1	0,0474
WikiPathways	WP3226	Aryl hydrocarbon receptor	35	2	CDK2|GCLC	0,0474
WikiPathways	WP3221	ATM signaling pathway	39	2	CDK2|RIPK1	0,0493
WikiPathways	WP3236	TWEAK signaling pathway	37	2	RIPK1|HDAC1	0,0493
WikiPathways	WP3244	Integrated cancer pathway	37	2	CDK2|SMAD2	0,0493
WikiPathways	WP976	IL-6 signaling pathway	37	2	PIK3R1|HDAC1	0,0493
WikiPathways	WP3130	SIDS susceptibility pathways	131	3	HDAC1|IL13|THRB	0,05

## Sheet: vac_down
Table S2B: Enriched terms in the protein-protein interaction network generated from the targets of the down-regulated miRNAs in the Vaccine vs. Control comparison.
category	term name	description	# background genes	# genes	genes	FDR value
COMPARTMENTS	GOCC:0033176	Proton-transporting v-type atpase complex	16	7	ATP6V1G1|ATP6V1F|ATP6V1C1|ATP6V1D|ATP6V0B|ATP6V0D2|ATP6V1C2	9,11E-12
COMPARTMENTS	GOCC:0016471	Vacuolar proton-transporting v-type atpase complex	13	6	ATP6V1G1|ATP6V1F|ATP6V1C1|ATP6V0B|ATP6V0D2|ATP6V1C2	3,62E-10
COMPARTMENTS	GOCC:0016020	Membrane	5514	27	ATP6V1G1|PDE4D|ATP6V1H|SEMA5A|ATP6V1F|MX2|RAC1|SYNRG|RAC2|ATP6V1C1|DOCK2|ATP6V1D|ATP6V1B2|TMEM163|ATP6V0B|ATP6V0A1|NRP1|ENPP3|ATP6V0D2|ITSN1|ATP6V1C2|ATP6V0C|ATP6V1E1|CDC42|PANK1|ATP6V1A|ENPP1	2,29E-7
COMPARTMENTS	GOCC:0005774	Vacuolar membrane	162	7	ATP6V1G1|ATP6V1F|ATP6V1C1|ATP6V0B|ATP6V0D2|ATP6V1C2|ATP6V0C	4,31E-6
COMPARTMENTS	GOCC:0098805	Whole membrane	836	11	ATP6V1G1|ATP6V1F|RAC1|SYNRG|ATP6V1C1|TMEM163|ATP6V0B|ATP6V0A1|ATP6V0D2|ATP6V1C2|ATP6V0C	2,56E-5
COMPARTMENTS	GOCC:0098588	Bounding membrane of organelle	911	11	ATP6V1G1|ATP6V1F|RAC1|SYNRG|ATP6V1C1|TMEM163|ATP6V0B|ATP6V0A1|ATP6V0D2|ATP6V1C2|ATP6V0C	5,16E-5
COMPARTMENTS	GOCC:0005737	Cytoplasm	7014	26	ATP6V1G1|NFATC1|ATP6V1F|MX2|RAC1|SYNRG|RAC2|PANK3|PPCS|ATP6V1C1|DOCK2|ATP6V1B2|TMEM163|ATP6V0B|ATP6V0A1|NRP1|COASY|ATP6V0D2|ITSN1|RAC3|ATP6V1C2|ATP6V0C|ATP6V1E1|CDC42|PANK1|ATP6V1A	2,3E-4
COMPARTMENTS	GOCC:0098796	Membrane protein complex	1134	11	ATP6V1G1|PDE4D|ATP6V1H|ATP6V1F|SYNRG|ATP6V1C1|ATP6V1D|ATP6V0B|ATP6V0D2|ATP6V1C2|PANK1	3,4E-4
COMPARTMENTS	GOCC:0031090	Organelle membrane	1552	12	ATP6V1G1|ATP6V1F|RAC1|SYNRG|ATP6V1C1|TMEM163|ATP6V0B|ATP6V0A1|ATP6V0D2|ATP6V1C2|ATP6V0C|CDC42	8,8E-4
COMPARTMENTS	GOCC:0031982	Vesicle	1307	11	RAC1|SYNRG|DOCK2|TMEM163|ATP6V0B|ATP6V0A1|NRP1|ATP6V0D2|ATP6V0C|CDC42|PANK1	0,001
COMPARTMENTS	GOCC:0000221	Vacuolar proton-transporting v-type atpase, v1 domain	2	2	ATP6V1C1|ATP6V1C2	0,0023
COMPARTMENTS	GOCC:0031410	Cytoplasmic vesicle	1181	10	RAC1|SYNRG|DOCK2|TMEM163|ATP6V0B|ATP6V0A1|NRP1|ATP6V0D2|ATP6V0C|PANK1	0,0023
COMPARTMENTS	GOCC:0005829	Cytosol	1579	11	ATP6V1G1|MX2|RAC1|RAC2|PANK3|DOCK2|RAC3|ATP6V1E1|CDC42|PANK1|ATP6V1A	0,0042
COMPARTMENTS	GOCC:0012505	Endomembrane system	2399	12	MX2|RAC1|SYNRG|DOCK2|TMEM163|ATP6V0B|ATP6V0A1|NRP1|ITSN1|ATP6V0C|CDC42|PANK1	0,0365
GO Biological Process	GO:1902600	Proton transmembrane transport	145	13	ATP6V1G1|ATP6V1H|ATP6V1F|ATP6V1C1|ATP6V1D|ATP6V1B2|ATP6V0B|ATP6V0A1|ATP6V0D2|ATP6V1C2|ATP6V0C|ATP6V1E1|ATP6V1A	2,64E-15
GO Biological Process	GO:0098662	Inorganic cation transmembrane transport	584	14	ATP6V1G1|ATP6V1H|ATP6V1F|ATP6V1C1|ATP6V1D|ATP6V1B2|TMEM163|ATP6V0B|ATP6V0A1|ATP6V0D2|ATP6V1C2|ATP6V0C|ATP6V1E1|ATP6V1A	1,22E-9
GO Biological Process	GO:0006810	Transport	3496	23	ATP6V1G1|ATP6V1H|ATP6V1F|MX2|RAC1|SYNRG|RAC2|ATP6V1C1|DOCK2|ATP6V1D|ATP6V1B2|TMEM163|ATP6V0B|ATP6V0A1|NRP1|ATP6V0D2|ITSN1|ATP6V1C2|ATP6V0C|ATP6V1E1|CDC42|ATP6V1A|ENPP1	2,6E-7
GO Biological Process	GO:0006811	Ion transport	1256	15	ATP6V1G1|ATP6V1H|ATP6V1F|ATP6V1C1|ATP6V1D|ATP6V1B2|TMEM163|ATP6V0B|ATP6V0A1|ATP6V0D2|ATP6V1C2|ATP6V0C|ATP6V1E1|ATP6V1A|ENPP1	7,03E-7
GO Biological Process	GO:0051179	Localization	4649	25	ATP6V1G1|PDE4D|ATP6V1H|SEMA5A|ATP6V1F|MX2|RAC1|SYNRG|RAC2|ATP6V1C1|DOCK2|ATP6V1D|ATP6V1B2|TMEM163|ATP6V0B|ATP6V0A1|NRP1|ATP6V0D2|ITSN1|ATP6V1C2|ATP6V0C|ATP6V1E1|CDC42|ATP6V1A|ENPP1	8,82E-7
GO Biological Process	GO:0015937	Coenzyme a biosynthetic process	10	4	PANK3|PPCS|COASY|PANK1	6,23E-6
GO Biological Process	GO:0006897	Endocytosis	388	8	MX2|RAC1|SYNRG|RAC2|DOCK2|ITSN1|CDC42|ENPP1	2,0E-4
GO Biological Process	GO:0033875	Ribonucleoside bisphosphate metabolic process	87	5	PANK3|PPCS|COASY|PANK1|ENPP1	3,4E-4
GO Biological Process	GO:0034032	Purine nucleoside bisphosphate metabolic process	87	5	PANK3|PPCS|COASY|PANK1|ENPP1	3,4E-4
GO Biological Process	GO:0030865	Cortical cytoskeleton organization	44	4	RAC1|RAC2|RAC3|CDC42	6,9E-4
GO Biological Process	GO:0009117	Nucleotide metabolic process	356	7	PDE4D|PANK3|PPCS|ENPP3|COASY|PANK1|ENPP1	0,0011
GO Biological Process	GO:0032970	Regulation of actin filament-based process	360	7	PDE4D|SEMA5A|RAC1|RAC2|NRP1|RAC3|CDC42	0,0011
GO Biological Process	GO:0009150	Purine ribonucleotide metabolic process	262	6	PDE4D|PANK3|PPCS|COASY|PANK1|ENPP1	0,0024
GO Biological Process	GO:0007264	Small gtpase mediated signal transduction	267	6	RAC1|RAC2|DOCK2|ITSN1|RAC3|CDC42	0,0026
GO Biological Process	GO:0007163	Establishment or maintenance of cell polarity	167	5	RAC1|RAC2|DOCK2|RAC3|CDC42	0,0037
GO Biological Process	GO:0030036	Actin cytoskeleton organization	484	7	RAC1|RAC2|DOCK2|NRP1|RAC3|DAAM2|CDC42	0,0054
GO Biological Process	GO:0032956	Regulation of actin cytoskeleton organization	332	6	SEMA5A|RAC1|RAC2|NRP1|RAC3|CDC42	0,0067
GO Biological Process	GO:0008045	Motor neuron axon guidance	31	3	RAC1|RAC2|NRP1	0,0085
GO Biological Process	GO:0030031	Cell projection assembly	372	6	RAC1|RAC2|ATP6V1D|NRP1|RAC3|CDC42	0,0116
GO Biological Process	GO:0006911	Phagocytosis, engulfment	36	3	RAC1|RAC2|CDC42	0,0119
GO Biological Process	GO:0071526	Semaphorin-plexin signaling pathway	36	3	SEMA5A|RAC1|NRP1	0,0119
GO Biological Process	GO:0048842	Positive regulation of axon extension involved in axon guidance	5	2	SEMA5A|NRP1	0,0169
GO Biological Process	GO:1900026	Positive regulation of substrate adhesion-dependent cell spreading	44	3	NRP1|RAC3|CDC42	0,0194
GO Biological Process	GO:0006935	Chemotaxis	422	6	PDE4D|SEMA5A|RAC1|RAC2|DOCK2|NRP1	0,02
GO Biological Process	GO:0008360	Regulation of cell shape	133	4	RAC1|RAC2|RAC3|CDC42	0,0209
GO Biological Process	GO:0022604	Regulation of cell morphogenesis	436	6	SEMA5A|RAC1|RAC2|NRP1|RAC3|CDC42	0,0219
GO Biological Process	GO:0010770	Positive regulation of cell morphogenesis involved in differentiation	137	4	SEMA5A|NRP1|RAC3|CDC42	0,0224
GO Biological Process	GO:0034654	Nucleobase-containing compound biosynthetic process	658	7	PDE4D|PANK3|PPCS|ENPP3|COASY|PANK1|ENPP1	0,0241
GO Biological Process	GO:1901292	Nucleoside phosphate catabolic process	60	3	PDE4D|ENPP3|ENPP1	0,0338
GO Biological Process	GO:0031346	Positive regulation of cell projection organization	308	5	SEMA5A|RAC2|NRP1|ITSN1|CDC42	0,0347
GO Biological Process	GO:0046034	ATP metabolic process	167	4	ATP6V1B2|ENPP3|ATP6V1A|ENPP1	0,0373
GO Biological Process	GO:0010810	Regulation of cell-substrate adhesion	173	4	RAC2|NRP1|RAC3|CDC42	0,0405
GO Biological Process	GO:0009143	Nucleoside triphosphate catabolic process	12	2	ENPP3|ENPP1	0,0451
GO Biological Process	GO:0036295	Cellular response to increased oxygen levels	12	2	ATP6V1G1|ATP6V1A	0,0451
GO Cellular Component	GO:0033176	Proton-transporting v-type atpase complex	26	12	ATP6V1G1|ATP6V1H|ATP6V1F|ATP6V1C1|ATP6V1D|ATP6V1B2|ATP6V0B|ATP6V0A1|ATP6V0D2|ATP6V1C2|ATP6V0C|ATP6V1A	2,67E-22
GO Cellular Component	GO:0016469	Proton-transporting two-sector atpase complex	55	13	ATP6V1G1|ATP6V1H|ATP6V1F|ATP6V1C1|ATP6V1D|ATP6V1B2|ATP6V0B|ATP6V0A1|ATP6V0D2|ATP6V1C2|ATP6V0C|ATP6V1E1|ATP6V1A	1,65E-21
GO Cellular Component	GO:0033178	Proton-transporting two-sector atpase complex, catalytic domain	17	7	ATP6V1H|ATP6V1F|ATP6V1C1|ATP6V1B2|ATP6V1C2|ATP6V1E1|ATP6V1A	3,79E-12
GO Cellular Component	GO:0033180	Proton-transporting v-type atpase, v1 domain	9	6	ATP6V1H|ATP6V1F|ATP6V1C1|ATP6V1B2|ATP6V1C2|ATP6V1A	2,97E-11
GO Cellular Component	GO:0016471	Vacuolar proton-transporting v-type atpase complex	17	6	ATP6V1G1|ATP6V1H|ATP6V1C1|ATP6V0A1|ATP6V0D2|ATP6V1C2	4,74E-10
GO Cellular Component	GO:0098796	Membrane protein complex	1108	16	ATP6V1G1|PDE4D|ATP6V1H|ATP6V1F|SYNRG|ATP6V1C1|ATP6V1D|ATP6V1B2|ATP6V0B|ATP6V0A1|ATP6V0D2|ATP6V1C2|ATP6V0C|ATP6V1E1|PANK1|ATP6V1A	1,96E-9
GO Cellular Component	GO:0005774	Vacuolar membrane	283	9	ATP6V1G1|ATP6V1H|ATP6V1C1|ATP6V0B|ATP6V0A1|ATP6V0D2|ATP6V1C2|ATP6V0C|ATP6V1A	2,29E-7
GO Cellular Component	GO:0031982	Vesicle	1931	17	ADAMTS1|MX2|RAC1|SYNRG|RAC2|ATP6V1B2|TMEM163|ATP6V0B|ATP6V0A1|NRP1|ATP6V0D2|ITSN1|RAC3|DAAM2|ATP6V1E1|CDC42|PANK1	5,4E-7
GO Cellular Component	GO:0031410	Cytoplasmic vesicle	1719	16	ADAMTS1|MX2|RAC1|SYNRG|RAC2|ATP6V1B2|TMEM163|ATP6V0B|ATP6V0A1|NRP1|ATP6V0D2|ITSN1|RAC3|ATP6V1E1|CDC42|PANK1	8,13E-7
GO Cellular Component	GO:0033179	Proton-transporting v-type atpase, v0 domain	10	4	ATP6V0B|ATP6V0A1|ATP6V0D2|ATP6V0C	9,93E-7
GO Cellular Component	GO:0005773	Vacuole	521	10	ATP6V1G1|ATP6V1H|ATP6V1C1|ATP6V0B|ATP6V0A1|ATP6V0D2|ATP6V1C2|ATP6V0C|CDC42|ATP6V1A	1,55E-6
GO Cellular Component	GO:0000221	Vacuolar proton-transporting v-type atpase, v1 domain	3	3	ATP6V1H|ATP6V1C1|ATP6V1C2	1,09E-5
GO Cellular Component	GO:0098805	Whole membrane	1234	11	ATP6V1G1|ATP6V1H|SYNRG|ATP6V1C1|TMEM163|ATP6V0B|ATP6V0A1|ATP6V0D2|ATP6V1C2|ATP6V0C|ATP6V1A	4,1E-4
GO Cellular Component	GO:0016020	Membrane	8876	28	ATP6V1G1|PDE4D|ATP6V1H|SEMA5A|ATP6V1F|MX2|RAC1|SYNRG|RAC2|ATP6V1C1|DOCK2|ATP6V1D|ATP6V1B2|TMEM163|ATP6V0B|ATP6V0A1|NRP1|ENPP3|ATP6V0D2|ITSN1|RAC3|ATP6V1C2|ATP6V0C|ATP6V1E1|CDC42|PANK1|ATP6V1A|ENPP1	6,4E-4
GO Cellular Component	GO:0098590	Plasma membrane region	1074	10	PDE4D|MX2|ATP6V1B2|NRP1|ENPP3|ATP6V0D2|ITSN1|ATP6V1E1|CDC42|ENPP1	7,7E-4
GO Cellular Component	GO:0030027	Lamellipodium	170	5	RAC1|RAC2|ITSN1|RAC3|CDC42	9,7E-4
GO Cellular Component	GO:0031252	Cell leading edge	351	6	RAC1|RAC2|ATP6V1B2|ITSN1|RAC3|CDC42	0,0023
GO Cellular Component	GO:0045177	Apical part of cell	362	6	PDE4D|ATP6V1B2|ENPP3|ATP6V0D2|ATP6V1E1|CDC42	0,0026
GO Cellular Component	GO:0098588	Bounding membrane of organelle	1569	11	ATP6V1G1|ATP6V1H|SYNRG|ATP6V1C1|TMEM163|ATP6V0B|ATP6V0A1|ATP6V0D2|ATP6V1C2|ATP6V0C|ATP6V1A	0,0028
GO Cellular Component	GO:0043197	Dendritic spine	132	4	MX2|RAC1|ITSN1|CDC42	0,0058
GO Cellular Component	GO:0005737	Cytoplasm	10782	29	ATP6V1G1|PDE4D|NFATC1|ADAMTS1|ATP6V1H|MX2|RAC1|SYNRG|RAC2|PANK3|PPCS|ATP6V1C1|DOCK2|ATP6V1B2|TMEM163|ATP6V0B|ATP6V0A1|NRP1|ENPP3|COASY|ATP6V0D2|ITSN1|RAC3|ATP6V1C2|ATP6V0C|ATP6V1E1|CDC42|PANK1|ATP6V1A	0,008
GO Cellular Component	GO:0016324	Apical plasma membrane	311	5	PDE4D|ATP6V1B2|ENPP3|ATP6V0D2|ATP6V1E1	0,0116
GO Cellular Component	GO:0005768	Endosome	790	7	TMEM163|ATP6V0B|NRP1|ATP6V0D2|ITSN1|ATP6V1E1|PANK1	0,0199
GO Cellular Component	GO:0005829	Cytosol	3136	14	ATP6V1G1|PDE4D|NFATC1|RAC1|RAC2|PANK3|PPCS|ATP6V1B2|NRP1|RAC3|ATP6V1E1|CDC42|PANK1|ATP6V1A	0,0199
GO Cellular Component	GO:0032991	Protein-containing complex	4975	18	ATP6V1G1|PDE4D|NFATC1|ATP6V1H|ATP6V1F|SYNRG|ATP6V1C1|ATP6V1D|ATP6V1B2|ATP6V0B|ATP6V0A1|ATP6V0D2|RAC3|ATP6V1C2|ATP6V0C|ATP6V1E1|PANK1|ATP6V1A	0,024
GO Cellular Component	GO:0031090	Organelle membrane	2981	13	ATP6V1G1|ATP6V1H|MX2|SYNRG|ATP6V1C1|TMEM163|ATP6V0B|ATP6V0A1|NRP1|ATP6V0D2|ATP6V1C2|ATP6V0C|ATP6V1A	0,0421
GO Cellular Component	GO:0042470	Melanosome	106	3	RAC1|ATP6V1B2|ATP6V0A1	0,0442
GO Cellular Component	GO:0036477	Somatodendritic compartment	675	6	MX2|RAC1|NRP1|ITSN1|RAC3|CDC42	0,045
GO Cellular Component	GO:0005938	Cell cortex	260	4	RAC1|RAC2|RAC3|CDC42	0,0485
GO Molecular Function	GO:0009678	Pyrophosphate hydrolysis-driven proton transmembrane transporter activity	27	12	ATP6V1G1|ATP6V1H|ATP6V1F|ATP6V1C1|ATP6V1D|ATP6V0B|ATP6V0A1|ATP6V0D2|ATP6V1C2|ATP6V0C|ATP6V1E1|ATP6V1A	8,57E-22
GO Molecular Function	GO:0046961	Proton-transporting atpase activity, rotational mechanism	17	11	ATP6V1H|ATP6V1F|ATP6V1C1|ATP6V1D|ATP6V0B|ATP6V0A1|ATP6V0D2|ATP6V1C2|ATP6V0C|ATP6V1E1|ATP6V1A	2,07E-21
GO Molecular Function	GO:0019829	ATPase-coupled cation transmembrane transporter activity	43	12	ATP6V1G1|ATP6V1H|ATP6V1F|ATP6V1C1|ATP6V1D|ATP6V0B|ATP6V0A1|ATP6V0D2|ATP6V1C2|ATP6V0C|ATP6V1E1|ATP6V1A	2,37E-20
GO Molecular Function	GO:0008553	Proton-exporting atpase activity, phosphorylative mechanism	16	5	ATP6V1G1|ATP6V1C1|ATP6V0D2|ATP6V1C2|ATP6V1E1	5,66E-8
GO Molecular Function	GO:0097367	Carbohydrate derivative binding	2226	16	PDE4D|ADAMTS1|SEMA5A|MX2|RAC1|RAC2|PANK3|PPCS|ATP6V1B2|NRP1|COASY|RAC3|CDC42|PANK1|ATP6V1A|ENPP1	3,3E-5
GO Molecular Function	GO:0043168	Anion binding	2786	16	PDE4D|ADAMTS1|SEMA5A|MX2|RAC1|RAC2|PANK3|PPCS|ATP6V1B2|NRP1|COASY|RAC3|CDC42|PANK1|ATP6V1A|ENPP1	6,3E-4
GO Molecular Function	GO:0032555	Purine ribonucleotide binding	1901	13	PDE4D|MX2|RAC1|RAC2|PANK3|PPCS|ATP6V1B2|COASY|RAC3|CDC42|PANK1|ATP6V1A|ENPP1	0,0012
GO Molecular Function	GO:1905502	acetyl-CoA binding	3	2	PANK3|PANK1	0,0037
GO Molecular Function	GO:0035639	Purine ribonucleoside triphosphate binding	1841	12	MX2|RAC1|RAC2|PANK3|PPCS|ATP6V1B2|COASY|RAC3|CDC42|PANK1|ATP6V1A|ENPP1	0,0038
GO Molecular Function	GO:0004594	Pantothenate kinase activity	4	2	PANK3|PANK1	0,0051
GO Molecular Function	GO:1901681	Sulfur compound binding	235	5	ADAMTS1|SEMA5A|PANK3|NRP1|PANK1	0,0059
GO Molecular Function	GO:0016462	Pyrophosphatase activity	824	8	ATP6V1G1|MX2|RAC1|RAC2|ENPP3|RAC3|CDC42|ENPP1	0,0067
GO Molecular Function	GO:0036218	dTTP diphosphatase activity	5	2	ENPP3|ENPP1	0,0067
GO Molecular Function	GO:0004528	Phosphodiesterase i activity	6	2	ENPP3|ENPP1	0,0079
GO Molecular Function	GO:0051117	ATPase binding	54	3	ATP6V1G1|PDE4D|ATP6V0A1	0,0121
GO Molecular Function	GO:0003924	GTPase activity	301	5	MX2|RAC1|RAC2|RAC3|CDC42	0,0143
GO Molecular Function	GO:0035529	NADH pyrophosphatase activity	9	2	ENPP3|ENPP1	0,0143
GO Molecular Function	GO:0019899	Enzyme binding	1883	11	ATP6V1G1|PDE4D|RAC1|RAC2|DOCK2|ATP6V0A1|NRP1|ITSN1|RAC3|DAAM2|CDC42	0,0171
GO Molecular Function	GO:0008081	Phosphoric diester hydrolase activity	84	3	PDE4D|ENPP3|ENPP1	0,0364
GO Molecular Function	GO:0005525	GTP binding	381	5	MX2|RAC1|RAC2|RAC3|CDC42	0,0377
GO Molecular Function	GO:0016787	Hydrolase activity	2485	12	ATP6V1G1|PDE4D|ADAMTS1|MX2|RAC1|RAC2|ATP6V1B2|ENPP3|RAC3|ATP6V1E1|CDC42|ENPP1	0,0387
GO Molecular Function	GO:0043167	Ion binding	6095	20	PDE4D|ADAMTS1|SEMA5A|MX2|RAC1|SYNRG|RAC2|PANK3|PPCS|ATP6V1B2|TMEM163|NRP1|ENPP3|COASY|ITSN1|RAC3|CDC42|PANK1|ATP6V1A|ENPP1	0,0412
InterPro Domains	IPR003578	Small GTPase Rho	24	4	RAC1|RAC2|RAC3|CDC42	8,9E-4
KEGG Pathways	bta04721	Synaptic vesicle cycle	70	13	ATP6V1G1|ATP6V1H|ATP6V1F|ATP6V1C1|ATP6V1D|ATP6V1B2|ATP6V0B|ATP6V0A1|ATP6V0D2|ATP6V1C2|ATP6V0C|ATP6V1E1|ATP6V1A	7,44E-21
KEGG Pathways	bta04966	Collecting duct acid secretion	24	11	ATP6V1G1|ATP6V1F|ATP6V1C1|ATP6V1D|ATP6V1B2|ATP6V0A1|ATP6V0D2|ATP6V1C2|ATP6V0C|ATP6V1E1|ATP6V1A	7,44E-21
KEGG Pathways	bta05323	Rheumatoid arthritis	91	13	ATP6V1G1|ATP6V1H|ATP6V1F|ATP6V1C1|ATP6V1D|ATP6V1B2|ATP6V0B|ATP6V0A1|ATP6V0D2|ATP6V1C2|ATP6V0C|ATP6V1E1|ATP6V1A	8,62E-20
KEGG Pathways	bta04145	Phagosome	149	14	ATP6V1G1|ATP6V1H|ATP6V1F|RAC1|ATP6V1C1|ATP6V1D|ATP6V1B2|ATP6V0B|ATP6V0A1|ATP6V0D2|ATP6V1C2|ATP6V0C|ATP6V1E1|ATP6V1A	3,18E-19
KEGG Pathways	bta00190	Oxidative phosphorylation	130	13	ATP6V1G1|ATP6V1H|ATP6V1F|ATP6V1C1|ATP6V1D|ATP6V1B2|ATP6V0B|ATP6V0A1|ATP6V0D2|ATP6V1C2|ATP6V0C|ATP6V1E1|ATP6V1A	3,9E-18
KEGG Pathways	bta05165	Human papillomavirus infection	303	14	ATP6V1G1|ATP6V1H|ATP6V1F|MX2|ATP6V1C1|ATP6V1D|ATP6V1B2|ATP6V0B|ATP6V0A1|ATP6V0D2|ATP6V1C2|ATP6V0C|ATP6V1E1|ATP6V1A	2,7E-15
KEGG Pathways	bta01100	Metabolic pathways	1413	20	ATP6V1G1|PDE4D|ATP6V1H|ATP6V1F|PANK3|PPCS|ATP6V1C1|ATP6V1D|ATP6V1B2|ATP6V0B|ATP6V0A1|ENPP3|COASY|ATP6V0D2|ATP6V1C2|ATP6V0C|ATP6V1E1|PANK1|ATP6V1A|ENPP1	2,73E-13
KEGG Pathways	bta00770	Pantothenate and CoA biosynthesis	20	6	PANK3|PPCS|ENPP3|COASY|PANK1|ENPP1	1,4E-10
KEGG Pathways	bta04150	mTOR signaling pathway	147	9	ATP6V1G1|ATP6V1H|ATP6V1F|ATP6V1C1|ATP6V1D|ATP6V1B2|ATP6V1C2|ATP6V1E1|ATP6V1A	1,4E-10
KEGG Pathways	bta04142	Lysosome	122	5	ATP6V1H|ATP6V0B|ATP6V0A1|ATP6V0D2|ATP6V0C	7,55E-5
KEGG Pathways	bta04310	Wnt signaling pathway	146	5	NFATC1|RAC1|RAC2|RAC3|DAAM2	1,6E-4
KEGG Pathways	bta04662	B cell receptor signaling pathway	65	4	NFATC1|RAC1|RAC2|RAC3	1,6E-4
KEGG Pathways	bta04360	Axon guidance	163	5	SEMA5A|RAC1|RAC2|NRP1|RAC3	2,3E-4
KEGG Pathways	bta05152	Tuberculosis	171	5	ATP6V1H|ATP6V0B|ATP6V0A1|ATP6V0D2|ATP6V0C	2,7E-4
KEGG Pathways	bta04024	cAMP signaling pathway	207	5	PDE4D|NFATC1|RAC1|RAC2|RAC3	6,1E-4
KEGG Pathways	bta04650	Natural killer cell mediated cytotoxicity	115	4	NFATC1|RAC1|RAC2|RAC3	9,9E-4
KEGG Pathways	bta05135	Yersinia infection	124	4	NFATC1|RAC1|RAC2|RAC3	0,0012
KEGG Pathways	bta04370	VEGF signaling pathway	48	3	RAC1|RAC2|RAC3	0,0016
KEGG Pathways	bta00740	Riboflavin metabolism	7	2	ENPP3|ENPP1	0,0017
KEGG Pathways	bta04520	Adherens junction	60	3	RAC1|RAC2|RAC3	0,0027
KEGG Pathways	bta04664	Fc epsilon RI signaling pathway	63	3	RAC1|RAC2|RAC3	0,003
KEGG Pathways	bta05416	Viral myocarditis	63	3	RAC1|RAC2|RAC3	0,003
KEGG Pathways	bta05212	Pancreatic cancer	67	3	RAC1|RAC2|RAC3	0,0033
KEGG Pathways	bta05210	Colorectal cancer	77	3	RAC1|RAC2|RAC3	0,0046
KEGG Pathways	bta05170	Human immunodeficiency virus 1 infection	207	4	NFATC1|RAC1|RAC2|RAC3	0,0058
KEGG Pathways	bta05163	Human cytomegalovirus infection	214	4	NFATC1|RAC1|RAC2|RAC3	0,0063
KEGG Pathways	bta05231	Choline metabolism in cancer	89	3	RAC1|RAC2|RAC3	0,0063
KEGG Pathways	bta04071	Sphingolipid signaling pathway	115	3	RAC1|RAC2|RAC3	0,0124
KEGG Pathways	bta04010	MAPK signaling pathway	266	4	NFATC1|RAC1|RAC2|RAC3	0,0125
KEGG Pathways	bta00230	Purine metabolism	127	3	PDE4D|ENPP3|ENPP1	0,0153
KEGG Pathways	bta00500	Starch and sucrose metabolism	31	2	ENPP3|ENPP1	0,0153
KEGG Pathways	bta05418	Fluid shear stress and atherosclerosis	128	3	RAC1|RAC2|RAC3	0,0153
KEGG Pathways	bta00760	Nicotinate and nicotinamide metabolism	34	2	ENPP3|ENPP1	0,0171
KEGG Pathways	bta04062	Chemokine signaling pathway	170	3	RAC1|RAC2|RAC3	0,0299
KEGG Pathways	bta04510	Focal adhesion	169	3	RAC1|RAC2|RAC3	0,0299
KEGG Pathways	bta00240	Pyrimidine metabolism	55	2	ENPP3|ENPP1	0,0379
KEGG Pathways	bta04015	Rap1 signaling pathway	191	3	RAC1|RAC2|RAC3	0,0379
KEGG Pathways	bta04810	Regulation of actin cytoskeleton	188	3	RAC1|RAC2|RAC3	0,0379
Reactome Pathways	BTA-1222556	ROS and RNS production in phagocytes	16	6	ATP6V1G1|ATP6V1F|RAC2|ATP6V1C1|ATP6V1B2|ATP6V1C2	1,24E-9
Reactome Pathways	BTA-9639288	Amino acids regulate mTORC1	20	5	ATP6V1G1|ATP6V1F|ATP6V1C1|ATP6V1B2|ATP6V1C2	3,03E-7
SMART Domains	SM00201	Somatomedin B -like domains	7	2	ENPP3|ENPP1	0,0428
SMART Domains	SM00477	DNA/RNA non-specific endonuclease	5	2	ENPP3|ENPP1	0,0428
SMART Domains	SM00892	DNA/RNA non-specific endonuclease	5	2	ENPP3|ENPP1	0,0428
STRING Clusters	CL:13589	Proton-transporting atpase activity, rotational mechanism, and atpase, v1 complex, subunit b	17	13	ATP6V1G1|ATP6V1H|ATP6V1F|ATP6V1C1|ATP6V1D|ATP6V1B2|ATP6V0B|ATP6V0A1|ATP6V0D2|ATP6V1C2|ATP6V0C|ATP6V1E1|ATP6V1A	3,68E-26
STRING Clusters	CL:13592	Proton-transporting atpase activity, rotational mechanism	11	10	ATP6V1H|ATP6V1F|ATP6V1C1|ATP6V1D|ATP6V1B2|ATP6V0B|ATP6V0A1|ATP6V0C|ATP6V1E1|ATP6V1A	1,44E-20
STRING Clusters	CL:13594	Proton-transporting atpase activity, rotational mechanism	6	5	ATP6V1H|ATP6V1D|ATP6V0B|ATP6V0A1|ATP6V0C	3,05E-9
STRING Clusters	CL:12860	Coenzyme a biosynthetic process, and pantetheine hydrolase activity	13	4	PANK3|PPCS|COASY|PANK1	9,11E-6
STRING Clusters	CL:12582	Mixed, incl. pyrimidine metabolism, and purine ribonucleoside monophosphate metabolic process	152	6	PANK3|PPCS|ENPP3|COASY|PANK1|ENPP1	1,2E-4
STRING Clusters	CL:12863	Coenzyme a biosynthetic process	5	3	PPCS|COASY|PANK1	1,2E-4
STRING Clusters	CL:22554	Mixed, incl. clathrin vesicle coat, and synaptic vesicle budding from presynaptic endocytic zone membrane	41	3	SYNRG|ITSN1|CDC42	0,0195
UniProt Keywords	KW-0375	Hydrogen ion transport	43	13	ATP6V1G1|ATP6V1H|ATP6V1F|ATP6V1C1|ATP6V1D|ATP6V1B2|ATP6V0B|ATP6V0A1|ATP6V0D2|ATP6V1C2|ATP6V0C|ATP6V1E1|ATP6V1A	6,35E-23
UniProt Keywords	KW-0342	GTP-binding	242	5	MX2|RAC1|RAC2|RAC3|CDC42	0,0072
UniProt Keywords	KW-0926	Vacuole	5	2	ATP6V0B|ATP6V0C	0,0072
UniProt Keywords	KW-0636	Prenylation	70	3	RAC1|RAC2|CDC42	0,0215
WikiPathways	WP3217	Iron uptake and transport	87	12	ATP6V1G1|ATP6V1H|ATP6V1C1|ATP6V1D|ATP6V1B2|ATP6V0B|ATP6V0A1|ATP6V0D2|ATP6V1C2|ATP6V0C|ATP6V1E1|ATP6V1A	1,44E-17
WikiPathways	WP3268	RalA downstream regulated genes	10	3	RAC1|RAC2|RAC3	1,7E-4
WikiPathways	WP1069	Integrin-mediated cell adhesion	82	3	RAC1|RAC2|RAC3	0,036
WikiPathways	WP3143	DNA damage response (only ATM dependent)	86	3	RAC1|RAC2|RAC3	0,036

## Sheet: adj_up
Table S2C: Enriched terms in the protein-protein interaction network generated from the targets of the up-regulated miRNAs in the Adjuvant vs. Control comparison.
category	term name	description	# background genes	# genes	genes	FDR value
COMPARTMENTS	GOCC:1990904	Ribonucleoprotein complex	662	16	MRPS27|RPS7|RPLP0|IMP3|RPS8|XP_005896327.1|RPS13|XP_005899349.1|RPS14|RPS5|RPS11|MRPS7|NHP2L1|MRTO4|RPP38|NSA2	4,7E-13
COMPARTMENTS	GOCC:0015935	Small ribosomal subunit	118	10	MRPS27|RPS7|RPS8|XP_005896327.1|RPS13|XP_005899349.1|RPS14|RPS5|RPS11|MRPS7	2,07E-12
COMPARTMENTS	GOCC:0044391	Ribosomal subunit	280	11	MRPS27|RPS7|RPLP0|RPS8|XP_005896327.1|RPS13|XP_005899349.1|RPS14|RPS5|RPS11|MRPS7	1,4E-10
COMPARTMENTS	GOCC:0022627	Cytosolic small ribosomal subunit	88	8	RPS7|RPS8|XP_005896327.1|RPS13|XP_005899349.1|RPS14|RPS5|RPS11	4,23E-10
COMPARTMENTS	GOCC:0022626	Cytosolic ribosome	200	9	RPS7|RPLP0|RPS8|XP_005896327.1|RPS13|XP_005899349.1|RPS14|RPS5|RPS11	4,66E-9
COMPARTMENTS	GOCC:0005730	Nucleolus	353	8	RPS7|IMP3|XP_005896327.1|RPS13|XP_005899349.1|RPS14|FDXACB1|NHP2L1	1,16E-5
COMPARTMENTS	GOCC:0043231	Intracellular membrane-bounded organelle	6885	25	AATF|MRPS27|RPS7|RPLP0|ACADS|IMP3|ALDH6A1|MECR|HAO2|XP_005896327.1|RPS13|XP_005899349.1|GOT2|RPS14|ACAA1|FDXACB1|EHHADH|ABAT|AGXT2|MRPS7|ACOX1|NHP2L1|POLR2H|ACOX3|NSA2	1,37E-5
COMPARTMENTS	GOCC:0043229	Intracellular organelle	9270	28	AATF|MRPS27|RPS7|RPLP0|ACADS|IMP3|ALDH6A1|MECR|RPS8|HAO2|XP_005896327.1|RPS13|XP_005899349.1|GOT2|RPS14|ACAA1|FDXACB1|RPS5|EHHADH|ABAT|RPS11|AGXT2|MRPS7|ACOX1|NHP2L1|POLR2H|ACOX3|NSA2	1,46E-5
COMPARTMENTS	GOCC:0070013	Intracellular organelle lumen	1736	13	MRPS27|RPS7|ACADS|IMP3|XP_005896327.1|RPS13|XP_005899349.1|RPS14|FDXACB1|ABAT|MRPS7|NHP2L1|POLR2H	8,45E-5
COMPARTMENTS	GOCC:0005777	Peroxisome	120	5	HAO2|ACAA1|EHHADH|ACOX1|ACOX3	1,5E-4
COMPARTMENTS	GOCC:0030684	Preribosome	59	4	IMP3|NHP2L1|MRTO4|NSA2	2,5E-4
COMPARTMENTS	GOCC:0005737	Cytoplasm	7076	23	AATF|MRPS27|RPS7|RPLP0|ACADS|ALDH6A1|MECR|RPS8|HAO2|XP_005896327.1|RPS13|XP_005899349.1|GOT2|RPS14|ACAA1|RPS5|EHHADH|ABAT|RPS11|AGXT2|MRPS7|ACOX1|ACOX3	5,5E-4
COMPARTMENTS	GOCC:0005622	Intracellular	12498	29	AATF|MRPS27|RPS7|RPLP0|ACADS|IMP3|ALDH6A1|MECR|RPS8|HAO2|XP_005896327.1|RPS13|XP_005899349.1|GOT2|RPS14|ACAA1|FDXACB1|RPS5|EHHADH|ABAT|RPS11|AGXT2|MRPS7|ACOX1|NHP2L1|POLR2H|RPP38|ACOX3|NSA2	0,0017
COMPARTMENTS	GOCC:0032991	Protein-containing complex	4674	18	MRPS27|RPS7|RPLP0|IMP3|RPS8|XP_005896327.1|RPS13|XP_005899349.1|RPS14|RPS5|ABAT|RPS11|MRPS7|NHP2L1|POLR2H|MRTO4|RPP38|NSA2	0,0019
COMPARTMENTS	GOCC:0043232	Intracellular non-membrane-bounded organelle	2908	14	MRPS27|RPS7|RPLP0|IMP3|RPS8|XP_005896327.1|RPS13|XP_005899349.1|RPS14|FDXACB1|RPS5|RPS11|MRPS7|NHP2L1	0,0026
COMPARTMENTS	GOCC:0031981	Nuclear lumen	1247	9	RPS7|IMP3|XP_005896327.1|RPS13|XP_005899349.1|RPS14|FDXACB1|NHP2L1|POLR2H	0,0052
COMPARTMENTS	GOCC:0005739	Mitochondrion	1045	8	MRPS27|ACADS|ALDH6A1|MECR|GOT2|ABAT|AGXT2|MRPS7	0,0093
COMPARTMENTS	GOCC:0005759	Mitochondrial matrix	224	4	MRPS27|ACADS|ABAT|MRPS7	0,0263
GO Biological Process	GO:0042254	Ribosome biogenesis	326	14	AATF|RPS7|RPLP0|IMP3|RPS8|XP_005896327.1|RPS14|FDXACB1|RPS5|MRPS7|NHP2L1|MRTO4|RPP38|NSA2	1,74E-13
GO Biological Process	GO:0006364	rRNA processing	211	10	RPS7|IMP3|RPS8|XP_005896327.1|RPS14|FDXACB1|NHP2L1|MRTO4|RPP38|NSA2	2,11E-9
GO Biological Process	GO:0044238	Primary metabolic process	6846	28	RPS7|RPLP0|ACADS|IMP3|ALDH6A1|MECR|RPS8|HAO2|XP_005896327.1|RPS13|XP_005899349.1|GOT2|RPS14|ACAA1|FDXACB1|RPS5|EHHADH|ABAT|RPS11|AGXT2|MRPS7|ACOX1|NHP2L1|POLR2H|MRTO4|RPP38|ACOX3|NSA2	3,55E-8
GO Biological Process	GO:0046395	Carboxylic acid catabolic process	201	9	ACADS|ALDH6A1|GOT2|ACAA1|EHHADH|ABAT|AGXT2|ACOX1|ACOX3	3,55E-8
GO Biological Process	GO:0044237	Cellular metabolic process	6895	28	RPS7|RPLP0|ACADS|IMP3|ALDH6A1|MECR|RPS8|HAO2|XP_005896327.1|RPS13|XP_005899349.1|GOT2|RPS14|ACAA1|FDXACB1|RPS5|EHHADH|ABAT|RPS11|AGXT2|MRPS7|ACOX1|NHP2L1|POLR2H|MRTO4|RPP38|ACOX3|NSA2	3,74E-8
GO Biological Process	GO:0042274	Ribosomal small subunit biogenesis	80	7	RPS7|RPS8|XP_005896327.1|RPS14|RPS5|MRPS7|NHP2L1	5,47E-8
GO Biological Process	GO:0043043	Peptide biosynthetic process	488	11	RPS7|RPLP0|RPS8|HAO2|XP_005896327.1|RPS13|XP_005899349.1|RPS14|RPS5|RPS11|MRPS7	8,64E-8
GO Biological Process	GO:0010467	Gene expression	1830	17	RPS7|RPLP0|IMP3|RPS8|XP_005896327.1|RPS13|XP_005899349.1|RPS14|FDXACB1|RPS5|RPS11|MRPS7|NHP2L1|POLR2H|MRTO4|RPP38|NSA2	9,7E-8
GO Biological Process	GO:0071704	Organic substance metabolic process	7306	28	RPS7|RPLP0|ACADS|IMP3|ALDH6A1|MECR|RPS8|HAO2|XP_005896327.1|RPS13|XP_005899349.1|GOT2|RPS14|ACAA1|FDXACB1|RPS5|EHHADH|ABAT|RPS11|AGXT2|MRPS7|ACOX1|NHP2L1|POLR2H|MRTO4|RPP38|ACOX3|NSA2	1,02E-7
GO Biological Process	GO:0072329	Monocarboxylic acid catabolic process	93	7	ACADS|ACAA1|EHHADH|ABAT|AGXT2|ACOX1|ACOX3	1,02E-7
GO Biological Process	GO:0006412	Translation	477	10	RPS7|RPLP0|RPS8|XP_005896327.1|RPS13|XP_005899349.1|RPS14|RPS5|RPS11|MRPS7	7,74E-7
GO Biological Process	GO:0042255	Ribosome assembly	76	6	RPLP0|XP_005896327.1|RPS14|RPS5|MRPS7|MRTO4	1,17E-6
GO Biological Process	GO:0034641	Cellular nitrogen compound metabolic process	2985	19	RPS7|RPLP0|IMP3|ALDH6A1|RPS8|HAO2|XP_005896327.1|RPS13|XP_005899349.1|RPS14|FDXACB1|RPS5|RPS11|MRPS7|NHP2L1|POLR2H|MRTO4|RPP38|NSA2	1,21E-6
GO Biological Process	GO:0019752	Carboxylic acid metabolic process	701	11	ACADS|ALDH6A1|MECR|HAO2|GOT2|ACAA1|EHHADH|ABAT|AGXT2|ACOX1|ACOX3	1,6E-6
GO Biological Process	GO:0032787	Monocarboxylic acid metabolic process	405	9	ACADS|MECR|HAO2|ACAA1|EHHADH|ABAT|AGXT2|ACOX1|ACOX3	2,86E-6
GO Biological Process	GO:0022618	Ribonucleoprotein complex assembly	191	7	RPLP0|XP_005896327.1|RPS14|RPS5|MRPS7|NHP2L1|MRTO4	5,71E-6
GO Biological Process	GO:0019395	Fatty acid oxidation	64	5	HAO2|ACAA1|EHHADH|ACOX1|ACOX3	2,11E-5
GO Biological Process	GO:0044271	Cellular nitrogen compound biosynthetic process	1243	12	RPS7|RPLP0|RPS8|HAO2|XP_005896327.1|RPS13|XP_005899349.1|RPS14|RPS5|RPS11|MRPS7|POLR2H	3,86E-5
GO Biological Process	GO:0009062	Fatty acid catabolic process	75	5	ACADS|ACAA1|EHHADH|ACOX1|ACOX3	4,05E-5
GO Biological Process	GO:0000028	Ribosomal small subunit assembly	27	4	XP_005896327.1|RPS14|RPS5|MRPS7	4,14E-5
GO Biological Process	GO:0006631	Fatty acid metabolic process	268	7	ACADS|MECR|HAO2|ACAA1|EHHADH|ACOX1|ACOX3	4,34E-5
GO Biological Process	GO:0006807	Nitrogen compound metabolic process	6300	23	RPS7|RPLP0|IMP3|ALDH6A1|RPS8|HAO2|XP_005896327.1|RPS13|XP_005899349.1|GOT2|RPS14|FDXACB1|RPS5|EHHADH|ABAT|RPS11|AGXT2|MRPS7|NHP2L1|POLR2H|MRTO4|RPP38|NSA2	1,7E-4
GO Biological Process	GO:0006635	Fatty acid beta-oxidation	48	4	ACAA1|EHHADH|ACOX1|ACOX3	3,1E-4
GO Biological Process	GO:0030490	Maturation of ssu-rrna	50	4	RPS8|XP_005896327.1|RPS14|NHP2L1	3,5E-4
GO Biological Process	GO:0016070	RNA metabolic process	1282	11	RPS7|IMP3|RPS8|XP_005896327.1|RPS14|FDXACB1|NHP2L1|POLR2H|MRTO4|RPP38|NSA2	3,9E-4
GO Biological Process	GO:0009058	Biosynthetic process	2263	14	RPS7|RPLP0|MECR|RPS8|HAO2|XP_005896327.1|RPS13|XP_005899349.1|GOT2|RPS14|RPS5|RPS11|MRPS7|POLR2H	4,0E-4
GO Biological Process	GO:0034645	Cellular macromolecule biosynthetic process	1352	11	RPS7|RPLP0|RPS8|XP_005896327.1|RPS13|XP_005899349.1|RPS14|RPS5|RPS11|MRPS7|POLR2H	6,1E-4
GO Biological Process	GO:0044249	Cellular biosynthetic process	2112	13	RPS7|RPLP0|MECR|RPS8|HAO2|XP_005896327.1|RPS13|XP_005899349.1|RPS14|RPS5|RPS11|MRPS7|POLR2H	0,0011
GO Biological Process	GO:1901576	Organic substance biosynthetic process	2208	13	RPS7|RPLP0|MECR|RPS8|HAO2|XP_005896327.1|RPS13|XP_005899349.1|RPS14|RPS5|RPS11|MRPS7|POLR2H	0,0017
GO Biological Process	GO:0042273	Ribosomal large subunit biogenesis	90	4	RPLP0|NHP2L1|MRTO4|NSA2	0,0026
GO Biological Process	GO:0009063	Cellular amino acid catabolic process	93	4	ALDH6A1|GOT2|ABAT|AGXT2	0,0028
GO Biological Process	GO:0000462	Maturation of ssu-rrna from tricistronic rrna transcript (ssu-rrna, 5.8s rrna, lsu-rrna)	32	3	RPS8|XP_005896327.1|RPS14	0,0041
GO Biological Process	GO:0006725	Cellular aromatic compound metabolic process	2446	13	RPS7|IMP3|ALDH6A1|RPS8|XP_005896327.1|RPS14|ACAA1|FDXACB1|NHP2L1|POLR2H|MRTO4|RPP38|NSA2	0,0048
GO Biological Process	GO:1901575	Organic substance catabolic process	1426	10	ACADS|ALDH6A1|GOT2|ACAA1|EHHADH|ABAT|AGXT2|ACOX1|MRTO4|ACOX3	0,0058
GO Biological Process	GO:0044248	Cellular catabolic process	1441	10	ACADS|ALDH6A1|GOT2|ACAA1|EHHADH|ABAT|AGXT2|ACOX1|MRTO4|ACOX3	0,0063
GO Biological Process	GO:1901360	Organic cyclic compound metabolic process	2621	13	RPS7|IMP3|ALDH6A1|RPS8|XP_005896327.1|RPS14|ACAA1|FDXACB1|NHP2L1|POLR2H|MRTO4|RPP38|NSA2	0,0092
GO Biological Process	GO:0006139	Nucleobase-containing compound metabolic process	2256	12	RPS7|IMP3|ALDH6A1|RPS8|XP_005896327.1|RPS14|FDXACB1|NHP2L1|POLR2H|MRTO4|RPP38|NSA2	0,0103
GO Biological Process	GO:0033540	Fatty acid beta-oxidation using acyl-coa oxidase	6	2	ACOX1|ACOX3	0,011
GO Biological Process	GO:1901606	Alpha-amino acid catabolic process	81	3	ALDH6A1|GOT2|AGXT2	0,0444
GO Cellular Component	GO:0015935	Small ribosomal subunit	122	10	MRPS27|RPS7|RPS8|XP_005896327.1|RPS13|XP_005899349.1|RPS14|RPS5|RPS11|MRPS7	3,9E-12
GO Cellular Component	GO:1990904	Ribonucleoprotein complex	769	16	MRPS27|RPS7|RPLP0|IMP3|RPS8|XP_005896327.1|RPS13|XP_005899349.1|RPS14|RPS5|RPS11|MRPS7|NHP2L1|MRTO4|RPP38|NSA2	3,9E-12
GO Cellular Component	GO:0044391	Ribosomal subunit	285	11	MRPS27|RPS7|RPLP0|RPS8|XP_005896327.1|RPS13|XP_005899349.1|RPS14|RPS5|RPS11|MRPS7	1,41E-10
GO Cellular Component	GO:0022627	Cytosolic small ribosomal subunit	90	8	RPS7|RPS8|XP_005896327.1|RPS13|XP_005899349.1|RPS14|RPS5|RPS11	5,23E-10
GO Cellular Component	GO:0022626	Cytosolic ribosome	192	9	RPS7|RPLP0|RPS8|XP_005896327.1|RPS13|XP_005899349.1|RPS14|RPS5|RPS11	2,75E-9
GO Cellular Component	GO:0005730	Nucleolus	763	11	AATF|IMP3|XP_005896327.1|RPS13|XP_005899349.1|RPS14|NHP2L1|POLR2H|MRTO4|RPP38|NSA2	1,72E-6
GO Cellular Component	GO:0030684	Preribosome	74	5	RPS7|IMP3|NHP2L1|MRTO4|NSA2	2,16E-5
GO Cellular Component	GO:0005777	Peroxisome	124	5	HAO2|ACAA1|EHHADH|ACOX1|ACOX3	2,2E-4
GO Cellular Component	GO:0043232	Intracellular non-membrane-bounded organelle	4152	18	AATF|MRPS27|RPS7|RPLP0|IMP3|RPS8|XP_005896327.1|RPS13|XP_005899349.1|RPS14|RPS5|RPS11|MRPS7|NHP2L1|POLR2H|MRTO4|RPP38|NSA2	5,1E-4
GO Cellular Component	GO:0043229	Intracellular organelle	11914	29	AATF|MRPS27|RPS7|RPLP0|ACADS|IMP3|ALDH6A1|MECR|RPS8|HAO2|XP_005896327.1|RPS13|XP_005899349.1|GOT2|RPS14|ACAA1|RPS5|EHHADH|ABAT|RPS11|AGXT2|MRPS7|ACOX1|NHP2L1|POLR2H|MRTO4|RPP38|ACOX3|NSA2	5,4E-4
GO Cellular Component	GO:0070013	Intracellular organelle lumen	3666	16	AATF|MRPS27|ACADS|IMP3|XP_005896327.1|RPS13|XP_005899349.1|GOT2|RPS14|ABAT|MRPS7|NHP2L1|POLR2H|MRTO4|RPP38|NSA2	0,002
GO Cellular Component	GO:0032040	Small-subunit processome	36	3	RPS7|IMP3|NHP2L1	0,0023
GO Cellular Component	GO:0005622	Intracellular	14073	30	AATF|MRPS27|RPS7|RPLP0|ACADS|IMP3|ALDH6A1|MECR|RPS8|HAO2|XP_005896327.1|RPS13|XP_005899349.1|GOT2|RPS14|ACAA1|FDXACB1|RPS5|EHHADH|ABAT|RPS11|AGXT2|MRPS7|ACOX1|NHP2L1|POLR2H|MRTO4|RPP38|ACOX3|NSA2	0,0026
GO Cellular Component	GO:0032991	Protein-containing complex	4852	18	MRPS27|RPS7|RPLP0|IMP3|RPS8|XP_005896327.1|RPS13|XP_005899349.1|RPS14|RPS5|ABAT|RPS11|MRPS7|NHP2L1|POLR2H|MRTO4|RPP38|NSA2	0,0028
GO Cellular Component	GO:0005759	Mitochondrial matrix	332	5	MRPS27|ACADS|GOT2|ABAT|MRPS7	0,0098
GO Cellular Component	GO:0043231	Intracellular membrane-bounded organelle	9882	25	AATF|MRPS27|RPLP0|ACADS|IMP3|ALDH6A1|MECR|HAO2|XP_005896327.1|RPS13|XP_005899349.1|GOT2|RPS14|ACAA1|EHHADH|ABAT|AGXT2|MRPS7|ACOX1|NHP2L1|POLR2H|MRTO4|RPP38|ACOX3|NSA2	0,0102
GO Cellular Component	GO:0030687	Preribosome, large subunit precursor	23	2	MRTO4|NSA2	0,0422
GO Molecular Function	GO:0019843	rRNA binding	93	10	MRPS27|RPLP0|IMP3|XP_005896327.1|RPS13|XP_005899349.1|RPS14|RPS5|RPS11|MRPS7	7,22E-13
GO Molecular Function	GO:0003735	Structural constituent of ribosome	298	10	RPS7|RPLP0|RPS8|XP_005896327.1|RPS13|XP_005899349.1|RPS14|RPS5|RPS11|MRPS7	2,31E-8
GO Molecular Function	GO:0003723	RNA binding	1261	14	MRPS27|RPLP0|IMP3|XP_005896327.1|RPS13|XP_005899349.1|RPS14|RPS5|RPS11|MRPS7|NHP2L1|MRTO4|RPP38|NSA2	1,0E-6
GO Molecular Function	GO:0070181	Small ribosomal subunit rrna binding	12	4	XP_005896327.1|RPS13|XP_005899349.1|RPS14	5,58E-6
GO Molecular Function	GO:0016627	Oxidoreductase activity, acting on the ch-ch group of donors	58	5	ACADS|MECR|ACAA1|ACOX1|ACOX3	2,15E-5
GO Molecular Function	GO:0097159	Organic cyclic compound binding	5625	23	MRPS27|RPLP0|ACADS|IMP3|ALDH6A1|HAO2|XP_005896327.1|RPS13|XP_005899349.1|GOT2|RPS14|RPS5|ABAT|RPS11|AGXT2|MRPS7|ACOX1|NHP2L1|POLR2H|MRTO4|RPP38|ACOX3|NSA2	2,15E-5
GO Molecular Function	GO:1901363	Heterocyclic compound binding	5540	23	MRPS27|RPLP0|ACADS|IMP3|ALDH6A1|HAO2|XP_005896327.1|RPS13|XP_005899349.1|GOT2|RPS14|RPS5|ABAT|RPS11|AGXT2|MRPS7|ACOX1|NHP2L1|POLR2H|MRTO4|RPP38|ACOX3|NSA2	2,15E-5
GO Molecular Function	GO:0003997	acyl-CoA oxidase activity	8	3	ACAA1|ACOX1|ACOX3	1,7E-4
GO Molecular Function	GO:0008483	Transaminase activity	23	3	GOT2|ABAT|AGXT2	0,0021
GO Molecular Function	GO:0016401	palmitoyl-CoA oxidase activity	3	2	ACAA1|ACOX1	0,0048
GO Molecular Function	GO:0016491	Oxidoreductase activity	812	8	ACADS|ALDH6A1|MECR|HAO2|ACAA1|EHHADH|ACOX1|ACOX3	0,0048
GO Molecular Function	GO:0003676	Nucleic acid binding	3490	15	MRPS27|RPLP0|IMP3|XP_005896327.1|RPS13|XP_005899349.1|RPS14|RPS5|RPS11|MRPS7|NHP2L1|POLR2H|MRTO4|RPP38|NSA2	0,01
GO Molecular Function	GO:0030170	Pyridoxal phosphate binding	51	3	GOT2|ABAT|AGXT2	0,0135
GO Molecular Function	GO:0050660	Flavin adenine dinucleotide binding	80	3	ACADS|ACOX1|ACOX3	0,043
KEGG Pathways	bom00410	beta-Alanine metabolism	33	6	ACADS|ALDH6A1|EHHADH|ABAT|ACOX1|ACOX3	6,66E-9
KEGG Pathways	bom00640	Propanoate metabolism	33	6	ACADS|ALDH6A1|EHHADH|ABAT|ACOX1|ACOX3	6,66E-9
KEGG Pathways	bom03010	Ribosome	206	9	RPS7|RPLP0|RPS8|RPS13|XP_005899349.1|RPS14|RPS5|RPS11|MRPS7	6,66E-9
KEGG Pathways	bom00280	Valine, leucine and isoleucine degradation	51	6	ACADS|ALDH6A1|ACAA1|EHHADH|ABAT|AGXT2	1,98E-8
KEGG Pathways	bom01200	Carbon metabolism	114	7	ACADS|ALDH6A1|HAO2|GOT2|EHHADH|ACOX1|ACOX3	2,94E-8
KEGG Pathways	bom01212	Fatty acid metabolism	57	6	ACADS|MECR|ACAA1|EHHADH|ACOX1|ACOX3	2,94E-8
KEGG Pathways	bom00071	Fatty acid degradation	41	5	ACADS|ACAA1|EHHADH|ACOX1|ACOX3	3,43E-7
KEGG Pathways	bom04146	Peroxisome	83	5	HAO2|ACAA1|EHHADH|ACOX1|ACOX3	8,2E-6
KEGG Pathways	bom01100	Metabolic pathways	1472	11	ACADS|ALDH6A1|MECR|HAO2|GOT2|ACAA1|EHHADH|ABAT|AGXT2|ACOX1|ACOX3	2,0E-4
KEGG Pathways	bom03320	PPAR signaling pathway	76	4	ACAA1|EHHADH|ACOX1|ACOX3	2,0E-4
KEGG Pathways	bom00592	alpha-Linolenic acid metabolism	28	3	ACAA1|ACOX1|ACOX3	3,7E-4
KEGG Pathways	bom00650	Butanoate metabolism	27	3	ACADS|EHHADH|ABAT	3,7E-4
KEGG Pathways	bom01040	Biosynthesis of unsaturated fatty acids	27	3	ACAA1|ACOX1|ACOX3	3,7E-4
KEGG Pathways	bom00250	Alanine, aspartate and glutamate metabolism	37	3	GOT2|ABAT|AGXT2	7,0E-4
KEGG Pathways	bom03008	Ribosome biogenesis in eukaryotes	77	3	IMP3|NHP2L1|RPP38	0,0052
Pfam	PF00177	Ribosomal protein S7p/S5e	2	2	RPS5|MRPS7	0,0446
Pfam	PF00202	Aminotransferase class-III	5	2	ABAT|AGXT2	0,0446
Pfam	PF00312	Ribosomal protein S15	3	2	RPS13|XP_005899349.1	0,0446
Pfam	PF00411	Ribosomal protein S11	3	2	XP_005896327.1|RPS14	0,0446
Pfam	PF00466	Ribosomal protein L10	3	2	RPLP0|MRTO4	0,0446
Pfam	PF01201	Ribosomal protein S8e	2	2	RPS8|NSA2	0,0446
Pfam	PF08069	Ribosomal S13/S15 N-terminal domain	2	2	RPS13|XP_005899349.1	0,0446
STRING Clusters	CL:15158	Cytosolic ribosome	82	9	RPS7|RPLP0|RPS8|XP_005896327.1|RPS13|XP_005899349.1|RPS14|RPS5|RPS11	3,39E-11
STRING Clusters	CL:15170	Cytosolic small ribosomal subunit	24	6	RPS7|RPLP0|RPS8|XP_005899349.1|RPS14|RPS5	1,05E-9
STRING Clusters	CL:15174	Cytosolic small ribosomal subunit	19	5	RPS7|RPLP0|RPS8|RPS14|RPS5	4,01E-8
STRING Clusters	CL:22137	Mixed, incl. palmitoyl-coa oxidase activity, and 3-hydroxyacyl-coa dehydrogenase, c-terminal domain	11	4	ACADS|ACAA1|EHHADH|ACOX1	8,86E-7
STRING Clusters	CL:22132	Fatty acid beta-oxidation, and acyl-coa dehydrogenase, n-terminal domain	43	5	ACADS|ACAA1|EHHADH|ACOX1|ACOX3	1,36E-6
STRING Clusters	CL:15177	Cytosolic small ribosomal subunit	14	4	RPS7|RPLP0|RPS8|RPS5	1,85E-6
STRING Clusters	CL:15294	Cytosolic small ribosomal subunit	12	3	XP_005896327.1|RPS13|RPS11	1,6E-4
STRING Clusters	CL:15902	Preribosome, and ribosome biogenesis	124	4	AATF|IMP3|MRTO4|NSA2	0,0039
STRING Clusters	CL:16086	Mixed, incl. pa2g4 family, and nog, c-terminal	6	2	MRTO4|NSA2	0,0057
STRING Clusters	CL:22139	long-chain-3-hydroxyacyl-CoA dehydrogenase activity, and palmitoyl-CoA oxidase activity	6	2	EHHADH|ACOX1	0,0057
STRING Clusters	CL:15299	Mixed, incl. ribosomal protein s13, and ribosomal s24e conserved site	7	2	XP_005896327.1|RPS13	0,007
STRING Clusters	CL:15179	Mixed, incl. ribosomal s17, and ribosomal protein s7e	8	2	RPS7|RPS8	0,0083
STRING Clusters	CL:21544	Mixed, incl. alanine metabolic process, and fmn-dependent dehydrogenase	13	2	HAO2|AGXT2	0,0178
STRING Clusters	CL:15792	Organellar small ribosomal subunit	22	2	MRPS27|MRPS7	0,0456
UniProt Keywords	KW-0687	Ribonucleoprotein	242	10	RPS7|IMP3|RPS8|RPS13|XP_005899349.1|RPS14|RPS5|RPS11|MRPS7|NHP2L1	7,11E-10
UniProt Keywords	KW-0689	Ribosomal protein	178	8	RPS7|RPS8|RPS13|XP_005899349.1|RPS14|RPS5|RPS11|MRPS7	4,09E-8
UniProt Keywords	KW-0285	Flavoprotein	53	3	ACADS|HAO2|ACOX1	0,009
UniProt Keywords	KW-0032	Aminotransferase	16	2	GOT2|AGXT2	0,0274

## Sheet: adj_down
Table S2D: Enriched terms in the protein-protein interaction network generated from the targets of the down-regulated miRNAs in the Adjuvant vs. Control comparison.
category	term name	description	# background genes	# genes	genes	FDR value
COMPARTMENTS	GOCC:0030118	Clathrin coat	32	6	SYNJ1|SYNRG|AP2A1|AP2A2|EPS15|EPN1	2,56E-8
COMPARTMENTS	GOCC:0005905	Clathrin-coated pit	39	6	SYNJ1|ITSN1|AP2A1|AP2A2|EPS15|EPN1	3,76E-8
COMPARTMENTS	GOCC:0030132	Clathrin coat of coated pit	10	4	SYNJ1|AP2A1|AP2A2|EPS15	1,27E-6
COMPARTMENTS	GOCC:0098590	Plasma membrane region	596	10	SYNJ1|RHOA|MX2|RAC1|ITSN1|AP2A1|MX1|AP2A2|EPS15|EPN1	2,15E-6
COMPARTMENTS	GOCC:0030125	Clathrin vesicle coat	17	4	SYNRG|AP2A1|AP2A2|EPN1	5,38E-6
COMPARTMENTS	GOCC:0031234	Extrinsic component of cytoplasmic side of plasma membrane	64	5	GNAI1|RHOA|RAC1|GNAI3|GNAI2	1,05E-5
COMPARTMENTS	GOCC:0016020	Membrane	5514	22	GNAI1|SYNJ1|RGS20|RHOA|SEMA5A|MX2|RAC1|SYNRG|RAC2|GNAI3|DOCK2|SEMA5B|NRP1|GNAI2|BDKRB2|ITSN1|AP2A1|MX1|CDC42|AP2A2|EPS15|EPN1	1,87E-5
COMPARTMENTS	GOCC:0071944	Cell periphery	3675	17	GNAI1|SYNJ1|RHOA|MX2|RAC1|GNAI3|NRP1|GNAI2|BDKRB2|ITSN1|AP2A1|MX1|CDC42|AP2A2|EPS15|EPN1|WAS	2,0E-4
COMPARTMENTS	GOCC:0045202	Synapse	467	7	SYNJ1|RHOA|MX2|RAC1|ITSN1|MX1|CDC42	4,2E-4
COMPARTMENTS	GOCC:0005886	Plasma membrane	3521	16	GNAI1|SYNJ1|RHOA|MX2|RAC1|GNAI3|NRP1|GNAI2|BDKRB2|ITSN1|AP2A1|MX1|CDC42|AP2A2|EPS15|EPN1	5,5E-4
COMPARTMENTS	GOCC:0005829	Cytosol	1579	11	RHOA|MX2|RAC1|RAC2|DOCK2|GNAI2|RAC3|CDC42|EPS15|EPN1|WAS	6,2E-4
COMPARTMENTS	GOCC:0005834	Heterotrimeric g-protein complex	25	3	GNAI1|GNAI3|GNAI2	7,2E-4
COMPARTMENTS	GOCC:0031982	Vesicle	1307	10	RHOA|RAC1|SYNRG|DOCK2|NRP1|AP2A1|CDC42|AP2A2|EPN1|WAS	7,2E-4
COMPARTMENTS	GOCC:0012505	Endomembrane system	2399	13	SYNJ1|RHOA|MX2|RAC1|SYNRG|DOCK2|NRP1|ITSN1|AP2A1|CDC42|AP2A2|EPS15|EPN1	7,9E-4
COMPARTMENTS	GOCC:0098797	Plasma membrane protein complex	556	7	GNAI1|SYNJ1|GNAI3|GNAI2|AP2A1|AP2A2|EPS15	8,1E-4
COMPARTMENTS	GOCC:0098796	Membrane protein complex	1134	9	GNAI1|SYNJ1|SYNRG|GNAI3|GNAI2|AP2A1|AP2A2|EPS15|EPN1	0,0014
COMPARTMENTS	GOCC:0030054	Cell junction	889	8	SYNJ1|RHOA|MX2|RAC1|NRP1|ITSN1|MX1|CDC42	0,0018
COMPARTMENTS	GOCC:0098844	Postsynaptic endocytic zone membrane	5	2	MX2|MX1	0,0025
COMPARTMENTS	GOCC:0030122	AP-2 adaptor complex	7	2	AP2A1|AP2A2	0,0041
COMPARTMENTS	GOCC:0043197	Dendritic spine	59	3	RHOA|MX2|RAC1	0,005
COMPARTMENTS	GOCC:0005737	Cytoplasm	7014	20	GNAI1|SYNJ1|RGS20|RHOA|MX2|RAC1|SYNRG|RAC2|GNAI3|DOCK2|NRP1|GNAI2|ITSN1|RAC3|AP2A1|CDC42|AP2A2|EPS15|EPN1|WAS	0,01
COMPARTMENTS	GOCC:0031410	Cytoplasmic vesicle	1181	8	RHOA|RAC1|SYNRG|DOCK2|NRP1|AP2A1|AP2A2|EPN1	0,01
COMPARTMENTS	GOCC:0098794	Postsynapse	211	4	RHOA|MX2|RAC1|MX1	0,0107
COMPARTMENTS	GOCC:0030496	Midbody	93	3	GNAI1|GNAI3|CDC42	0,015
COMPARTMENTS	GOCC:0030027	Lamellipodium	121	3	RHOA|RAC1|RAC2	0,0289
COMPARTMENTS	GOCC:0097060	Synaptic membrane	129	3	MX2|ITSN1|MX1	0,0332
COMPARTMENTS	GOCC:0098978	Glutamatergic synapse	35	2	RHOA|RAC1	0,0462
GO Biological Process	GO:0006897	Endocytosis	388	16	SYNJ1|MX2|RAC1|SYNRG|RAC2|DOCK2|GAK|ITSN1|ITSN2|AP2A1|MX1|CDC42|AP2A2|EPS15|EPN1|WAS	3,56E-16
GO Biological Process	GO:0006898	Receptor-mediated endocytosis	122	8	MX2|GAK|ITSN1|ITSN2|AP2A1|MX1|AP2A2|EPS15	3,84E-8
GO Biological Process	GO:0072583	Clathrin-dependent endocytosis	30	5	GAK|ITSN1|ITSN2|AP2A1|AP2A2	4,13E-6
GO Biological Process	GO:0007264	Small gtpase mediated signal transduction	267	8	RHOA|RAC1|RAC2|DOCK2|ITSN1|RAC3|CDC42|WAS	9,05E-6
GO Biological Process	GO:0048488	Synaptic vesicle endocytosis	40	5	SYNJ1|MX2|ITSN1|ITSN2|MX1	1,03E-5
GO Biological Process	GO:0048699	Generation of neurons	1279	13	RHOA|SEMA5A|RAC1|RAC2|SEMA5B|GAK|NRP1|ITSN1|ITSN2|RAC3|DAAM2|AP2A1|CDC42	1,03E-5
GO Biological Process	GO:0099003	Vesicle-mediated transport in synapse	104	6	SYNJ1|MX2|ITSN1|ITSN2|MX1|EPS15	1,03E-5
GO Biological Process	GO:0120035	Regulation of plasma membrane bounded cell projection organization	580	10	RHOA|SEMA5A|RAC2|GAK|NRP1|ITSN1|ITSN2|AP2A1|CDC42|WAS	1,03E-5
GO Biological Process	GO:0022603	Regulation of anatomical structure morphogenesis	831	11	ADAMTS1|RHOA|SEMA5A|RAC1|RAC2|NRP1|ITSN2|RAC3|CDC42|EPN1|WAS	1,07E-5
GO Biological Process	GO:0030036	Actin cytoskeleton organization	484	9	RHOA|RAC1|RAC2|DOCK2|NRP1|RAC3|DAAM2|CDC42|WAS	1,69E-5
GO Biological Process	GO:0032956	Regulation of actin cytoskeleton organization	332	8	RHOA|SEMA5A|RAC1|RAC2|NRP1|RAC3|CDC42|WAS	1,69E-5
GO Biological Process	GO:0051493	Regulation of cytoskeleton organization	510	9	GNAI1|RHOA|SEMA5A|RAC1|RAC2|NRP1|RAC3|CDC42|WAS	2,17E-5
GO Biological Process	GO:0050793	Regulation of developmental process	2104	15	ADAMTS1|RHOA|SEMA5A|RAC1|RAC2|GAK|NRP1|ITSN1|ITSN2|RAC3|DAAM2|AP2A1|CDC42|EPN1|WAS	2,54E-5
GO Biological Process	GO:0061024	Membrane organization	548	9	RHOA|MX2|RAC1|RAC2|DOCK2|GAK|MX1|CDC42|EPN1	3,21E-5
GO Biological Process	GO:0007399	Nervous system development	1849	14	SYNJ1|RHOA|SEMA5A|RAC1|RAC2|SEMA5B|GAK|NRP1|ITSN1|ITSN2|RAC3|DAAM2|AP2A1|CDC42	3,78E-5
GO Biological Process	GO:0060284	Regulation of cell development	783	10	RHOA|SEMA5A|GAK|NRP1|ITSN1|ITSN2|RAC3|DAAM2|AP2A1|CDC42	4,67E-5
GO Biological Process	GO:0007163	Establishment or maintenance of cell polarity	167	6	RHOA|RAC1|RAC2|DOCK2|RAC3|CDC42	7,58E-5
GO Biological Process	GO:0010720	Positive regulation of cell development	437	8	RHOA|SEMA5A|NRP1|ITSN1|ITSN2|RAC3|AP2A1|CDC42	7,58E-5
GO Biological Process	GO:0022604	Regulation of cell morphogenesis	436	8	SEMA5A|RAC1|RAC2|NRP1|ITSN2|RAC3|CDC42|WAS	7,58E-5
GO Biological Process	GO:0031346	Positive regulation of cell projection organization	308	7	SEMA5A|RAC2|NRP1|ITSN1|ITSN2|AP2A1|CDC42	1,1E-4
GO Biological Process	GO:0050767	Regulation of neurogenesis	667	9	RHOA|SEMA5A|GAK|NRP1|ITSN1|ITSN2|RAC3|DAAM2|AP2A1	1,2E-4
GO Biological Process	GO:0071526	Semaphorin-plexin signaling pathway	36	4	SEMA5A|RAC1|SEMA5B|NRP1	1,3E-4
GO Biological Process	GO:0098884	Postsynaptic neurotransmitter receptor internalization	7	3	MX2|MX1|EPS15	1,3E-4
GO Biological Process	GO:0030865	Cortical cytoskeleton organization	44	4	RAC1|RAC2|RAC3|CDC42	2,4E-4
GO Biological Process	GO:0099024	Plasma membrane invagination	44	4	RHOA|RAC1|RAC2|CDC42	2,4E-4
GO Biological Process	GO:0045664	Regulation of neuron differentiation	540	8	RHOA|SEMA5A|GAK|NRP1|ITSN1|ITSN2|RAC3|AP2A1	2,6E-4
GO Biological Process	GO:0006810	Transport	3496	17	SYNJ1|MX2|RAC1|SYNRG|RAC2|DOCK2|GAK|NRP1|ITSN1|ITSN2|AP2A1|MX1|CDC42|AP2A2|EPS15|EPN1|WAS	2,7E-4
GO Biological Process	GO:0048731	System development	3562	17	ADAMTS1|SYNJ1|RHOA|SEMA5A|RAC1|RAC2|DOCK2|SEMA5B|GAK|NRP1|ITSN1|ITSN2|RAC3|DAAM2|AP2A1|CDC42|EPN1	3,3E-4
GO Biological Process	GO:2000026	Regulation of multicellular organismal development	1615	12	ADAMTS1|RHOA|SEMA5A|GAK|NRP1|ITSN1|ITSN2|RAC3|DAAM2|AP2A1|CDC42|EPN1	3,3E-4
GO Biological Process	GO:0007015	Actin filament organization	249	6	RHOA|RAC1|RAC2|RAC3|CDC42|WAS	4,1E-4
GO Biological Process	GO:0008360	Regulation of cell shape	133	5	RAC1|RAC2|RAC3|CDC42|WAS	4,1E-4
GO Biological Process	GO:0051128	Regulation of cellular component organization	2007	13	GNAI1|RHOA|SEMA5A|RAC1|RAC2|GAK|NRP1|ITSN1|ITSN2|RAC3|AP2A1|CDC42|WAS	4,1E-4
GO Biological Process	GO:0051179	Localization	4649	19	SYNJ1|RHOA|SEMA5A|MX2|RAC1|SYNRG|RAC2|DOCK2|GAK|NRP1|ITSN1|ITSN2|AP2A1|MX1|CDC42|AP2A2|EPS15|EPN1|WAS	4,1E-4
GO Biological Process	GO:0007275	Multicellular organism development	4178	18	ADAMTS1|SYNJ1|RHOA|SEMA5A|RAC1|RAC2|DOCK2|SEMA5B|GAK|NRP1|AGFG1|ITSN1|ITSN2|RAC3|DAAM2|AP2A1|CDC42|EPN1	4,6E-4
GO Biological Process	GO:0051641	Cellular localization	2044	13	SYNJ1|MX2|DOCK2|GAK|NRP1|ITSN1|ITSN2|AP2A1|MX1|CDC42|AP2A2|EPS15|WAS	4,7E-4
GO Biological Process	GO:0006935	Chemotaxis	422	7	RHOA|SEMA5A|RAC1|RAC2|DOCK2|SEMA5B|NRP1	5,0E-4
GO Biological Process	GO:0010975	Regulation of neuron projection development	424	7	RHOA|SEMA5A|GAK|NRP1|ITSN1|ITSN2|AP2A1	5,0E-4
GO Biological Process	GO:0045666	Positive regulation of neuron differentiation	287	6	RHOA|SEMA5A|NRP1|ITSN1|ITSN2|AP2A1	7,6E-4
GO Biological Process	GO:0000904	Cell morphogenesis involved in differentiation	469	7	RHOA|SEMA5A|RAC1|RAC2|SEMA5B|NRP1|CDC42	9,1E-4
GO Biological Process	GO:0051649	Establishment of localization in cell	1504	11	SYNJ1|MX2|GAK|ITSN1|ITSN2|AP2A1|MX1|CDC42|AP2A2|EPS15|WAS	9,5E-4
GO Biological Process	GO:0051130	Positive regulation of cellular component organization	937	9	RHOA|SEMA5A|RAC2|NRP1|ITSN1|ITSN2|AP2A1|CDC42|WAS	0,001
GO Biological Process	GO:0010810	Regulation of cell-substrate adhesion	173	5	RHOA|RAC2|NRP1|RAC3|CDC42	0,0011
GO Biological Process	GO:0007265	Ras protein signal transduction	187	5	RHOA|RAC1|RAC2|CDC42|WAS	0,0015
GO Biological Process	GO:0030154	Cell differentiation	3126	15	RHOA|SEMA5A|RAC1|RAC2|DOCK2|SEMA5B|GAK|NRP1|AGFG1|ITSN1|ITSN2|RAC3|DAAM2|AP2A1|CDC42	0,0015
GO Biological Process	GO:0007411	Axon guidance	197	5	SEMA5A|RAC1|RAC2|SEMA5B|NRP1	0,0019
GO Biological Process	GO:0048667	Cell morphogenesis involved in neuron differentiation	360	6	SEMA5A|RAC1|RAC2|SEMA5B|NRP1|CDC42	0,0022
GO Biological Process	GO:0031175	Neuron projection development	563	7	SEMA5A|RAC1|RAC2|SEMA5B|NRP1|RAC3|CDC42	0,0023
GO Biological Process	GO:0048522	Positive regulation of cellular process	4773	18	ADAMTS1|GNAI1|RHOA|SEMA5A|RAC1|RAC2|GNAI3|DOCK2|NRP1|GNAI2|ITSN1|ITSN2|RAC3|DAAM2|AP2A1|CDC42|EPS15|WAS	0,0024
GO Biological Process	GO:0045765	Regulation of angiogenesis	217	5	ADAMTS1|RHOA|SEMA5A|NRP1|EPN1	0,0026
GO Biological Process	GO:0008045	Motor neuron axon guidance	31	3	RAC1|RAC2|NRP1	0,0027
GO Biological Process	GO:0048675	Axon extension	32	3	SEMA5A|SEMA5B|NRP1	0,0029
GO Biological Process	GO:0010976	Positive regulation of neuron projection development	226	5	SEMA5A|NRP1|ITSN1|ITSN2|AP2A1	0,003
GO Biological Process	GO:0150007	Clathrin-dependent synaptic vesicle endocytosis	3	2	ITSN1|ITSN2	0,0031
GO Biological Process	GO:0048812	Neuron projection morphogenesis	401	6	SEMA5A|RAC1|RAC2|SEMA5B|NRP1|CDC42	0,0033
GO Biological Process	GO:0006911	Phagocytosis, engulfment	36	3	RAC1|RAC2|CDC42	0,0035
GO Biological Process	GO:0009605	Response to external stimulus	1803	11	RHOA|SEMA5A|MX2|RAC1|RAC2|DOCK2|SEMA5B|NRP1|MX1|CDC42|WAS	0,0035
GO Biological Process	GO:0032879	Regulation of localization	2195	12	ADAMTS1|GNAI1|RHOA|SEMA5A|RAC1|RAC2|DOCK2|NRP1|ITSN1|AP2A1|CDC42|WAS	0,0037
GO Biological Process	GO:0007165	Signal transduction	4493	17	GNAI1|RHOA|SEMA5A|RAC1|RAC2|GNAI3|DOCK2|SEMA5B|NRP1|GNAI2|BDKRB2|ITSN1|RAC3|DAAM2|CDC42|EPN1|WAS	0,004
GO Biological Process	GO:0048842	Positive regulation of axon extension involved in axon guidance	5	2	SEMA5A|NRP1	0,0056
GO Biological Process	GO:1900026	Positive regulation of substrate adhesion-dependent cell spreading	44	3	NRP1|RAC3|CDC42	0,0056
GO Biological Process	GO:1905274	Regulation of modification of postsynaptic actin cytoskeleton	5	2	RHOA|ITSN1	0,0056
GO Biological Process	GO:0007417	Central nervous system development	685	7	SYNJ1|RHOA|SEMA5A|NRP1|ITSN1|RAC3|DAAM2	0,0057
GO Biological Process	GO:0010770	Positive regulation of cell morphogenesis involved in differentiation	137	4	SEMA5A|NRP1|RAC3|CDC42	0,006
GO Biological Process	GO:0007266	Rho protein signal transduction	49	3	RHOA|CDC42|WAS	0,0067
GO Biological Process	GO:0034613	Cellular protein localization	1285	9	MX2|GAK|NRP1|ITSN1|AP2A1|MX1|CDC42|AP2A2|EPS15	0,0068
GO Biological Process	GO:0040011	Locomotion	991	8	RHOA|SEMA5A|RAC1|RAC2|DOCK2|SEMA5B|NRP1|CDC42	0,0071
GO Biological Process	GO:0032488	Cdc42 protein signal transduction	7	2	CDC42|WAS	0,0079
GO Biological Process	GO:2000145	Regulation of cell motility	740	7	ADAMTS1|RHOA|SEMA5A|RAC1|RAC2|NRP1|WAS	0,008
GO Biological Process	GO:1903670	Regulation of sprouting angiogenesis	54	3	RHOA|NRP1|EPN1	0,0081
GO Biological Process	GO:0016043	Cellular component organization	4840	17	RHOA|SEMA5A|MX2|RAC1|RAC2|DOCK2|SEMA5B|GAK|NRP1|RAC3|DAAM2|MX1|CDC42|AP2A2|EPS15|EPN1|WAS	0,0084
GO Biological Process	GO:0007420	Brain development	510	6	SYNJ1|RHOA|SEMA5A|NRP1|ITSN1|RAC3	0,0085
GO Biological Process	GO:0051093	Negative regulation of developmental process	756	7	ADAMTS1|RHOA|SEMA5A|GAK|NRP1|DAAM2|EPN1	0,0087
GO Biological Process	GO:0016185	Synaptic vesicle budding from presynaptic endocytic zone membrane	8	2	MX2|MX1	0,0088
GO Biological Process	GO:0120032	Regulation of plasma membrane bounded cell projection assembly	160	4	RAC2|NRP1|CDC42|WAS	0,0088
GO Biological Process	GO:1902905	Positive regulation of supramolecular fiber organization	166	4	RHOA|SEMA5A|NRP1|WAS	0,0096
GO Biological Process	GO:0008104	Protein localization	1773	10	MX2|SYNRG|GAK|NRP1|ITSN1|AP2A1|MX1|CDC42|AP2A2|EPS15	0,0116
GO Biological Process	GO:0030155	Regulation of cell adhesion	557	6	RHOA|SEMA5A|RAC2|NRP1|RAC3|CDC42	0,0121
GO Biological Process	GO:0045807	Positive regulation of endocytosis	68	3	ITSN1|AP2A1|CDC42	0,013
GO Biological Process	GO:0046907	Intracellular transport	1126	8	GAK|ITSN1|ITSN2|AP2A1|CDC42|AP2A2|EPS15|WAS	0,0133
GO Biological Process	GO:0051492	Regulation of stress fiber assembly	69	3	RHOA|NRP1|WAS	0,0133
GO Biological Process	GO:0051495	Positive regulation of cytoskeleton organization	188	4	RHOA|SEMA5A|NRP1|WAS	0,0139
GO Biological Process	GO:0030031	Cell projection assembly	372	5	RAC1|RAC2|NRP1|RAC3|CDC42	0,0161
GO Biological Process	GO:0050803	Regulation of synapse structure or activity	196	4	RHOA|MX2|ITSN1|MX1	0,0161
GO Biological Process	GO:0032501	Multicellular organismal process	6352	19	ADAMTS1|SYNJ1|RHOA|SEMA5A|RAC1|RAC2|DOCK2|SEMA5B|GAK|NRP1|AGFG1|BDKRB2|ITSN1|ITSN2|RAC3|DAAM2|AP2A1|CDC42|EPN1	0,0166
GO Biological Process	GO:0016197	Endosomal transport	201	4	ITSN1|ITSN2|EPS15|WAS	0,0173
GO Biological Process	GO:0006928	Movement of cell or subcellular component	1189	8	RHOA|SEMA5A|RAC1|RAC2|SEMA5B|NRP1|CDC42|WAS	0,0182
GO Biological Process	GO:0045198	Establishment of epithelial cell apical/basal polarity	14	2	RHOA|CDC42	0,0193
GO Biological Process	GO:0051241	Negative regulation of multicellular organismal process	894	7	ADAMTS1|RHOA|SEMA5A|GAK|NRP1|DAAM2|EPN1	0,0193
GO Biological Process	GO:0030335	Positive regulation of cell migration	395	5	ADAMTS1|RHOA|SEMA5A|RAC2|NRP1	0,0197
GO Biological Process	GO:0016525	Negative regulation of angiogenesis	83	3	ADAMTS1|RHOA|EPN1	0,0202
GO Biological Process	GO:0120034	Positive regulation of plasma membrane bounded cell projection assembly	84	3	RAC2|NRP1|CDC42	0,0206
GO Biological Process	GO:0043652	Engulfment of apoptotic cell	15	2	RAC1|RAC2	0,0207
GO Biological Process	GO:0065008	Regulation of biological quality	3247	13	RHOA|SEMA5A|MX2|RAC1|RAC2|NRP1|BDKRB2|ITSN1|RAC3|MX1|CDC42|EPS15|WAS	0,0213
GO Biological Process	GO:0060627	Regulation of vesicle-mediated transport	412	5	RAC2|DOCK2|ITSN1|AP2A1|CDC42	0,0227
GO Biological Process	GO:0050768	Negative regulation of neurogenesis	223	4	SEMA5A|GAK|NRP1|DAAM2	0,0229
GO Biological Process	GO:0007413	Axonal fasciculation	17	2	SEMA5A|NRP1	0,0248
GO Biological Process	GO:0016601	Rac protein signal transduction	17	2	RAC1|RAC2	0,0248
GO Biological Process	GO:0048268	Clathrin coat assembly	17	2	AP2A2|EPS15	0,0248
GO Biological Process	GO:0050921	Positive regulation of chemotaxis	93	3	SEMA5A|RAC2|NRP1	0,0253
GO Biological Process	GO:0090066	Regulation of anatomical structure size	434	5	RHOA|SEMA5A|NRP1|BDKRB2|WAS	0,0264
GO Biological Process	GO:0040013	Negative regulation of locomotion	238	4	RHOA|SEMA5A|NRP1|WAS	0,0268
GO Biological Process	GO:0022607	Cellular component assembly	2038	10	RHOA|RAC1|RAC2|GAK|NRP1|RAC3|CDC42|AP2A2|EPS15|WAS	0,027
GO Biological Process	GO:0008037	Cell recognition	97	3	SEMA5A|DOCK2|NRP1	0,0273
GO Biological Process	GO:0051271	Negative regulation of cellular component movement	241	4	RHOA|SEMA5A|NRP1|WAS	0,0276
GO Biological Process	GO:0030334	Regulation of cell migration	691	6	ADAMTS1|RHOA|SEMA5A|RAC1|RAC2|NRP1	0,028
GO Biological Process	GO:0044089	Positive regulation of cellular component biogenesis	446	5	RHOA|RAC2|NRP1|CDC42|WAS	0,0283
GO Biological Process	GO:0048513	Animal organ development	2481	11	ADAMTS1|SYNJ1|RHOA|SEMA5A|DOCK2|NRP1|ITSN1|RAC3|DAAM2|CDC42|EPN1	0,0286
GO Biological Process	GO:0000266	Mitochondrial fission	21	2	MX2|MX1	0,0318
GO Biological Process	GO:0042310	Vasoconstriction	21	2	RHOA|BDKRB2	0,0318
GO Biological Process	GO:0065007	Biological regulation	12076	26	ADAMTS1|GNAI1|RGS20|RHOA|SEMA5A|MX2|RAC1|RAC2|GNAI3|DOCK2|SEMA5B|GAK|NRP1|GNAI2|AGFG1|BDKRB2|ITSN1|ITSN2|RAC3|DAAM2|AP2A1|MX1|CDC42|EPS15|EPN1|WAS	0,0341
GO Biological Process	GO:0110053	Regulation of actin filament organization	261	4	RHOA|SEMA5A|NRP1|WAS	0,0341
GO Biological Process	GO:1903671	Negative regulation of sprouting angiogenesis	22	2	RHOA|EPN1	0,0341
GO Biological Process	GO:0030010	Establishment of cell polarity	110	3	RHOA|DOCK2|CDC42	0,0351
GO Biological Process	GO:0043524	Negative regulation of neuron apoptotic process	111	3	RHOA|NRP1|ITSN1	0,0358
GO Biological Process	GO:0048468	Cell development	1384	8	RHOA|SEMA5A|RAC1|RAC2|SEMA5B|NRP1|RAC3|CDC42	0,0371
GO Biological Process	GO:0051491	Positive regulation of filopodium assembly	24	2	NRP1|CDC42	0,0383
GO Biological Process	GO:0048843	Negative regulation of axon extension involved in axon guidance	25	2	SEMA5A|NRP1	0,0411
GO Biological Process	GO:0010594	Regulation of endothelial cell migration	120	3	RHOA|SEMA5A|NRP1	0,0433
GO Biological Process	GO:0010977	Negative regulation of neuron projection development	120	3	SEMA5A|GAK|NRP1	0,0433
GO Biological Process	GO:0030307	Positive regulation of cell growth	121	3	SEMA5A|NRP1|ITSN2	0,0437
GO Biological Process	GO:0030900	Forebrain development	285	4	RHOA|SEMA5A|NRP1|RAC3	0,0438
GO Biological Process	GO:0048639	Positive regulation of developmental growth	122	3	SEMA5A|NRP1|ITSN2	0,0443
GO Biological Process	GO:0010591	Regulation of lamellipodium assembly	28	2	RAC2|WAS	0,0491
GO Cellular Component	GO:0031982	Vesicle	1931	19	ADAMTS1|RHOA|MX2|RAC1|SYNRG|RAC2|GAK|NRP1|AGFG1|ITSN1|RAC3|DAAM2|AP2A1|MX1|CDC42|AP2A2|EPS15|EPN1|WAS	6,84E-10
GO Cellular Component	GO:0031410	Cytoplasmic vesicle	1719	17	ADAMTS1|RHOA|MX2|RAC1|SYNRG|RAC2|NRP1|AGFG1|ITSN1|RAC3|AP2A1|MX1|CDC42|AP2A2|EPS15|EPN1|WAS	1,24E-8
GO Cellular Component	GO:0030125	Clathrin vesicle coat	22	5	SYNRG|AP2A1|AP2A2|EPS15|EPN1	1,4E-7
GO Cellular Component	GO:0005905	Clathrin-coated pit	63	6	ITSN1|ITSN2|AP2A1|AP2A2|EPS15|EPN1	1,91E-7
GO Cellular Component	GO:0030054	Cell junction	1652	14	SYNJ1|RHOA|MX2|RAC1|GAK|NRP1|GNAI2|ITSN1|ITSN2|RAC3|MX1|CDC42|EPS15|WAS	3,01E-6
GO Cellular Component	GO:0005856	Cytoskeleton	2004	15	GNAI1|RHOA|MX2|RAC1|RAC2|GNAI3|DOCK2|NRP1|GNAI2|ITSN1|ITSN2|RAC3|MX1|CDC42|WAS	3,08E-6
GO Cellular Component	GO:0045202	Synapse	1110	12	SYNJ1|RHOA|MX2|RAC1|NRP1|GNAI2|ITSN1|ITSN2|RAC3|MX1|CDC42|EPS15	3,08E-6
GO Cellular Component	GO:0030139	Endocytic vesicle	128	6	ITSN1|AP2A1|CDC42|AP2A2|EPS15|WAS	4,47E-6
GO Cellular Component	GO:0043197	Dendritic spine	132	6	RHOA|MX2|RAC1|ITSN1|MX1|CDC42	4,92E-6
GO Cellular Component	GO:0098590	Plasma membrane region	1074	11	RHOA|MX2|NRP1|ITSN1|ITSN2|AP2A1|MX1|CDC42|AP2A2|EPS15|EPN1	1,68E-5
GO Cellular Component	GO:0030027	Lamellipodium	170	6	RHOA|RAC1|RAC2|ITSN1|RAC3|CDC42	1,7E-5
GO Cellular Component	GO:0030122	AP-2 adaptor complex	7	3	AP2A1|AP2A2|EPS15	2,6E-5
GO Cellular Component	GO:0036477	Somatodendritic compartment	675	9	RHOA|MX2|RAC1|NRP1|GNAI2|ITSN1|RAC3|MX1|CDC42	2,6E-5
GO Cellular Component	GO:0098794	Postsynapse	527	8	RHOA|MX2|RAC1|NRP1|ITSN1|MX1|CDC42|EPS15	4,12E-5
GO Cellular Component	GO:0005938	Cell cortex	260	6	GNAI1|RHOA|RAC1|RAC2|RAC3|CDC42	1,1E-4
GO Cellular Component	GO:0030496	Midbody	157	5	GNAI1|RHOA|GNAI3|GNAI2|CDC42	1,8E-4
GO Cellular Component	GO:0030425	Dendrite	504	7	RHOA|MX2|RAC1|GNAI2|ITSN1|MX1|CDC42	3,3E-4
GO Cellular Component	GO:0120025	Plasma membrane bounded cell projection	1909	12	RHOA|MX2|RAC1|RAC2|NRP1|GNAI2|ITSN1|RAC3|AP2A1|MX1|CDC42|EPS15	3,3E-4
GO Cellular Component	GO:0005886	Plasma membrane	5310	19	GNAI1|RHOA|MX2|RAC1|RAC2|GNAI3|NRP1|GNAI2|BDKRB2|ITSN1|ITSN2|RAC3|AP2A1|MX1|CDC42|AP2A2|EPS15|EPN1|WAS	5,6E-4
GO Cellular Component	GO:0016020	Membrane	8876	24	GNAI1|RGS20|RHOA|SEMA5A|MX2|RAC1|SYNRG|RAC2|GNAI3|DOCK2|SEMA5B|NRP1|GNAI2|BDKRB2|ITSN1|ITSN2|RAC3|AP2A1|MX1|CDC42|AP2A2|EPS15|EPN1|WAS	0,001
GO Cellular Component	GO:0043005	Neuron projection	1161	9	RHOA|MX2|RAC1|NRP1|GNAI2|ITSN1|RAC3|MX1|CDC42	0,001
GO Cellular Component	GO:0012506	Vesicle membrane	453	6	SYNRG|AP2A1|AP2A2|EPS15|EPN1|WAS	0,0016
GO Cellular Component	GO:0098844	Postsynaptic endocytic zone membrane	5	2	MX2|MX1	0,0016
GO Cellular Component	GO:0012505	Endomembrane system	3645	15	RGS20|RHOA|SYNRG|RAC2|DOCK2|GAK|NRP1|ITSN1|ITSN2|RAC3|AP2A1|MX1|AP2A2|EPS15|EPN1	0,0017
GO Cellular Component	GO:0044327	Dendritic spine head	6	2	MX2|MX1	0,002
GO Cellular Component	GO:0005737	Cytoplasm	10782	25	ADAMTS1|GNAI1|SYNJ1|RGS20|RHOA|MX2|RAC1|SYNRG|RAC2|GNAI3|DOCK2|GAK|NRP1|GNAI2|AGFG1|ITSN1|ITSN2|RAC3|AP2A1|MX1|CDC42|AP2A2|EPS15|EPN1|WAS	0,0086
GO Cellular Component	GO:0098793	Presynapse	418	5	SYNJ1|MX2|ITSN1|ITSN2|MX1	0,0101
GO Cellular Component	GO:0005884	Actin filament	91	3	RAC2|RAC3|WAS	0,0103
GO Cellular Component	GO:0098978	Glutamatergic synapse	264	4	RHOA|NRP1|ITSN1|EPS15	0,0169
GO Cellular Component	GO:0005829	Cytosol	3136	12	RHOA|RAC1|RAC2|GAK|NRP1|GNAI2|RAC3|MX1|CDC42|EPS15|EPN1|WAS	0,0243
GO Cellular Component	GO:0015630	Microtubule cytoskeleton	1123	7	GNAI1|MX2|GNAI3|GNAI2|ITSN2|MX1|CDC42	0,0264
GO Cellular Component	GO:0030424	Axon	529	5	MX2|NRP1|ITSN1|RAC3|MX1	0,0264
GO Cellular Component	GO:0070161	Anchoring junction	554	5	RHOA|GAK|NRP1|CDC42|WAS	0,0313
GO Molecular Function	GO:0003924	GTPase activity	301	10	GNAI1|RHOA|MX2|RAC1|RAC2|GNAI3|GNAI2|RAC3|MX1|CDC42	3,89E-8
GO Molecular Function	GO:0005525	GTP binding	381	10	GNAI1|RHOA|MX2|RAC1|RAC2|GNAI3|GNAI2|RAC3|MX1|CDC42	1,84E-7
GO Molecular Function	GO:0005515	Protein binding	6838	24	GNAI1|SYNJ1|RHOA|SEMA5A|MX2|RAC1|SYNRG|RAC2|GNAI3|DOCK2|SEMA5B|GAK|NRP1|ITSN1|ITSN2|RAC3|DAAM2|AP2A1|MX1|CDC42|AP2A2|EPS15|EPN1|WAS	3,9E-5
GO Molecular Function	GO:0097367	Carbohydrate derivative binding	2226	14	ADAMTS1|GNAI1|RHOA|SEMA5A|MX2|RAC1|RAC2|GNAI3|GAK|NRP1|GNAI2|RAC3|MX1|CDC42	1,8E-4
GO Molecular Function	GO:0043168	Anion binding	2786	15	ADAMTS1|GNAI1|RHOA|SEMA5A|MX2|RAC1|RAC2|GNAI3|GAK|NRP1|GNAI2|RAC3|MX1|CDC42|EPN1	3,9E-4
GO Molecular Function	GO:0030276	Clathrin binding	70	4	GAK|AP2A1|AP2A2|EPN1	8,5E-4
GO Molecular Function	GO:0031683	G-protein beta/gamma-subunit complex binding	21	3	GNAI1|GNAI3|GNAI2	0,0011
GO Molecular Function	GO:0019901	Protein kinase binding	525	7	RAC1|RAC2|NRP1|RAC3|AP2A1|CDC42|WAS	0,0017
GO Molecular Function	GO:0043167	Ion binding	6095	20	ADAMTS1|GNAI1|RHOA|SEMA5A|MX2|RAC1|SYNRG|RAC2|GNAI3|GAK|NRP1|GNAI2|AGFG1|ITSN1|ITSN2|RAC3|MX1|CDC42|EPS15|EPN1	0,004
GO Molecular Function	GO:0035639	Purine ribonucleoside triphosphate binding	1841	11	GNAI1|RHOA|MX2|RAC1|RAC2|GNAI3|GAK|GNAI2|RAC3|MX1|CDC42	0,005
GO Molecular Function	GO:0019899	Enzyme binding	1883	11	RAC1|RAC2|DOCK2|NRP1|ITSN1|ITSN2|RAC3|DAAM2|AP2A1|CDC42|WAS	0,0059
GO Molecular Function	GO:0032555	Purine ribonucleotide binding	1901	11	GNAI1|RHOA|MX2|RAC1|RAC2|GNAI3|GAK|GNAI2|RAC3|MX1|CDC42	0,0062
GO Molecular Function	GO:0016787	Hydrolase activity	2485	12	ADAMTS1|GNAI1|SYNJ1|RHOA|MX2|RAC1|RAC2|GNAI3|GNAI2|RAC3|MX1|CDC42	0,0126
GO Molecular Function	GO:0035615	Clathrin adaptor activity	15	2	AP2A1|AP2A2	0,0333
GO Molecular Function	GO:0008047	Enzyme activator activity	420	5	RGS20|DOCK2|NRP1|AGFG1|ITSN1	0,0377
GO Molecular Function	GO:0005096	GTPase activator activity	240	4	RGS20|DOCK2|NRP1|AGFG1	0,0447
InterPro Domains	IPR003578	Small GTPase Rho	24	5	RHOA|RAC1|RAC2|RAC3|CDC42	3,32E-6
InterPro Domains	IPR027417	P-loop containing nucleoside triphosphate hydrolase	827	10	GNAI1|RHOA|MX2|RAC1|RAC2|GNAI3|GNAI2|RAC3|MX1|CDC42	4,9E-4
InterPro Domains	IPR001408	G-protein alpha subunit, group I	8	3	GNAI1|GNAI3|GNAI2	9,6E-4
InterPro Domains	IPR000261	EH domain	10	3	SYNRG|ITSN1|EPS15	0,0013
InterPro Domains	IPR001806	Small GTPase	130	5	RHOA|RAC1|RAC2|RAC3|CDC42	0,0017
InterPro Domains	IPR001019	Guanine nucleotide binding protein (G-protein), alpha subunit	16	3	GNAI1|GNAI3|GNAI2	0,0028
InterPro Domains	IPR005225	Small GTP-binding protein domain	152	5	RHOA|RAC1|RAC2|RAC3|CDC42	0,0028
InterPro Domains	IPR011025	G protein alpha subunit, helical insertion	16	3	GNAI1|GNAI3|GNAI2	0,0028
InterPro Domains	IPR003164	Clathrin adaptor, alpha-adaptin, appendage, C-terminal subdomain	2	2	AP2A1|AP2A2	0,0087
InterPro Domains	IPR017104	Adaptor protein complex AP-2, alpha subunit	2	2	AP2A1|AP2A2	0,0087
InterPro Domains	IPR000375	Dynamin central domain	6	2	MX2|MX1	0,0332
InterPro Domains	IPR001401	Dynamin, GTPase domain	7	2	MX2|MX1	0,0332
InterPro Domains	IPR003130	Dynamin GTPase effector	6	2	MX2|MX1	0,0332
InterPro Domains	IPR008152	Clathrin adaptor, alpha/beta/gamma-adaptin, appendage, Ig-like subdomain	8	2	AP2A1|AP2A2	0,0332
InterPro Domains	IPR009028	Coatomer/calthrin adaptor appendage, C-terminal subdomain	6	2	AP2A1|AP2A2	0,0332
InterPro Domains	IPR019762	Dynamin, GTPase region, conserved site	6	2	MX2|MX1	0,0332
InterPro Domains	IPR020850	GTPase effector domain	6	2	MX2|MX1	0,0332
InterPro Domains	IPR035892	C2 domain superfamily	158	4	DOCK2|GAK|ITSN1|ITSN2	0,0332
InterPro Domains	IPR000884	Thrombospondin type-1 (TSP1) repeat	62	3	ADAMTS1|SEMA5A|SEMA5B	0,0382
InterPro Domains	IPR036383	Thrombospondin type-1 (TSP1) repeat superfamily	62	3	ADAMTS1|SEMA5A|SEMA5B	0,0382
InterPro Domains	IPR012295	TBP domain superfamily	10	2	AP2A1|AP2A2	0,0408
InterPro Domains	IPR013041	Clathrin adaptor, appendage, Ig-like subdomain superfamily	11	2	AP2A1|AP2A2	0,046
KEGG Pathways	bta04360	Axon guidance	163	10	GNAI1|RHOA|SEMA5A|RAC1|RAC2|GNAI3|SEMA5B|NRP1|GNAI2|RAC3	1,03E-11
KEGG Pathways	bta04071	Sphingolipid signaling pathway	115	8	GNAI1|RHOA|RAC1|RAC2|GNAI3|GNAI2|BDKRB2|RAC3	1,03E-9
KEGG Pathways	bta04062	Chemokine signaling pathway	170	7	GNAI1|RHOA|RAC1|RAC2|GNAI3|GNAI2|RAC3	5,49E-7
KEGG Pathways	bta04015	Rap1 signaling pathway	191	7	GNAI1|RHOA|RAC1|RAC2|GNAI3|GNAI2|RAC3	8,96E-7
KEGG Pathways	bta04670	Leukocyte transendothelial migration	105	6	GNAI1|RHOA|RAC1|RAC2|GNAI3|GNAI2	8,96E-7
KEGG Pathways	bta04024	cAMP signaling pathway	207	7	GNAI1|RHOA|RAC1|RAC2|GNAI3|GNAI2|RAC3	1,02E-6
KEGG Pathways	bta05163	Human cytomegalovirus infection	214	7	GNAI1|RHOA|RAC1|RAC2|GNAI3|GNAI2|RAC3	1,09E-6
KEGG Pathways	bta05200	Pathways in cancer	488	8	GNAI1|RHOA|RAC1|RAC2|GNAI3|GNAI2|BDKRB2|RAC3	1,51E-5
KEGG Pathways	bta05170	Human immunodeficiency virus 1 infection	207	6	GNAI1|RAC1|RAC2|GNAI3|GNAI2|RAC3	1,93E-5
KEGG Pathways	bta04520	Adherens junction	60	4	RHOA|RAC1|RAC2|RAC3	7,05E-5
KEGG Pathways	bta04310	Wnt signaling pathway	146	5	RHOA|RAC1|RAC2|RAC3|DAAM2	7,07E-5
KEGG Pathways	bta04022	cGMP-PKG signaling pathway	157	5	GNAI1|RHOA|GNAI3|GNAI2|BDKRB2	9,16E-5
KEGG Pathways	bta05133	Pertussis	70	4	GNAI1|RHOA|GNAI3|GNAI2	9,72E-5
KEGG Pathways	bta05210	Colorectal cancer	77	4	RHOA|RAC1|RAC2|RAC3	1,3E-4
KEGG Pathways	bta04810	Regulation of actin cytoskeleton	188	5	RHOA|RAC1|RAC2|BDKRB2|RAC3	1,7E-4
KEGG Pathways	bta04928	Parathyroid hormone synthesis, secretion and action	98	4	GNAI1|RHOA|GNAI3|GNAI2	2,8E-4
KEGG Pathways	bta05142	Chagas disease	106	4	GNAI1|GNAI3|GNAI2|BDKRB2	3,6E-4
KEGG Pathways	bta04611	Platelet activation	112	4	GNAI1|RHOA|GNAI3|GNAI2	4,2E-4
KEGG Pathways	bta05135	Yersinia infection	124	4	RHOA|RAC1|RAC2|RAC3	5,8E-4
KEGG Pathways	bta05418	Fluid shear stress and atherosclerosis	128	4	RHOA|RAC1|RAC2|RAC3	6,3E-4
KEGG Pathways	bta04921	Oxytocin signaling pathway	136	4	GNAI1|RHOA|GNAI3|GNAI2	7,2E-4
KEGG Pathways	bta05030	Cocaine addiction	45	3	GNAI1|GNAI3|GNAI2	7,2E-4
KEGG Pathways	bta04370	VEGF signaling pathway	48	3	RAC1|RAC2|RAC3	7,8E-4
KEGG Pathways	bta04730	Long-term depression	53	3	GNAI1|GNAI3|GNAI2	0,001
KEGG Pathways	bta04923	Regulation of lipolysis in adipocytes	54	3	GNAI1|GNAI3|GNAI2	0,001
KEGG Pathways	bta04510	Focal adhesion	169	4	RHOA|RAC1|RAC2|RAC3	0,0014
KEGG Pathways	bta04664	Fc epsilon RI signaling pathway	63	3	RAC1|RAC2|RAC3	0,0014
KEGG Pathways	bta05416	Viral myocarditis	63	3	RAC1|RAC2|RAC3	0,0014
KEGG Pathways	bta04662	B cell receptor signaling pathway	65	3	RAC1|RAC2|RAC3	0,0015
KEGG Pathways	bta04924	Renin secretion	65	3	GNAI1|GNAI3|GNAI2	0,0015
KEGG Pathways	bta05212	Pancreatic cancer	67	3	RAC1|RAC2|RAC3	0,0015
KEGG Pathways	bta04971	Gastric acid secretion	70	3	GNAI1|GNAI3|GNAI2	0,0016
KEGG Pathways	bta04540	Gap junction	81	3	GNAI1|GNAI3|GNAI2	0,0024
KEGG Pathways	bta04727	GABAergic synapse	84	3	GNAI1|GNAI3|GNAI2	0,0025
KEGG Pathways	bta04914	Progesterone-mediated oocyte maturation	83	3	GNAI1|GNAI3|GNAI2	0,0025
KEGG Pathways	bta04014	Ras signaling pathway	218	4	RHOA|RAC1|RAC2|RAC3	0,0026
KEGG Pathways	bta04144	Endocytosis	221	4	RHOA|AP2A2|EPS15|EPN1	0,0027
KEGG Pathways	bta04713	Circadian entrainment	90	3	GNAI1|GNAI3|GNAI2	0,0027
KEGG Pathways	bta05032	Morphine addiction	89	3	GNAI1|GNAI3|GNAI2	0,0027
KEGG Pathways	bta05231	Choline metabolism in cancer	89	3	RAC1|RAC2|RAC3	0,0027
KEGG Pathways	bta04916	Melanogenesis	93	3	GNAI1|GNAI3|GNAI2	0,0029
KEGG Pathways	bta04724	Glutamatergic synapse	102	3	GNAI1|GNAI3|GNAI2	0,0037
KEGG Pathways	bta05145	Toxoplasmosis	102	3	GNAI1|GNAI3|GNAI2	0,0037
KEGG Pathways	bta04725	Cholinergic synapse	106	3	GNAI1|GNAI3|GNAI2	0,0039
KEGG Pathways	bta04726	Serotonergic synapse	106	3	GNAI1|GNAI3|GNAI2	0,0039
KEGG Pathways	bta04935	Growth hormone synthesis, secretion and action	106	3	GNAI1|GNAI3|GNAI2	0,0039
KEGG Pathways	bta04650	Natural killer cell mediated cytotoxicity	115	3	RAC1|RAC2|RAC3	0,0046
KEGG Pathways	bta04915	Estrogen signaling pathway	119	3	GNAI1|GNAI3|GNAI2	0,005
KEGG Pathways	bta04728	Dopaminergic synapse	122	3	GNAI1|GNAI3|GNAI2	0,0051
KEGG Pathways	bta04926	Relaxin signaling pathway	121	3	GNAI1|GNAI3|GNAI2	0,0051
KEGG Pathways	bta04371	Apelin signaling pathway	129	3	GNAI1|GNAI3|GNAI2	0,0059
KEGG Pathways	bta04261	Adrenergic signaling in cardiomyocytes	138	3	GNAI1|GNAI3|GNAI2	0,007
KEGG Pathways	bta04934	Cushing syndrome	141	3	GNAI1|GNAI3|GNAI2	0,0073
KEGG Pathways	bta04723	Retrograde endocannabinoid signaling	144	3	GNAI1|GNAI3|GNAI2	0,0076
KEGG Pathways	bta05034	Alcoholism	165	3	GNAI1|GNAI3|GNAI2	0,0109
KEGG Pathways	bta04961	Endocrine and other factor-regulated calcium reabsorption	48	2	BDKRB2|AP2A2	0,0141
KEGG Pathways	bta05100	Bacterial invasion of epithelial cells	66	2	RHOA|RAC1	0,0253
KEGG Pathways	bta05012	Parkinson disease	237	3	GNAI1|GNAI3|GNAI2	0,0283
KEGG Pathways	bta04666	Fc gamma R-mediated phagocytosis	79	2	RAC1|RAC2	0,0344
KEGG Pathways	bta04010	MAPK signaling pathway	266	3	RAC1|RAC2|RAC3	0,0375
KEGG Pathways	bta04972	Pancreatic secretion	95	2	RHOA|RAC1	0,0471
Pfam	PF00025	ADP-ribosylation factor family	156	7	GNAI1|RHOA|RAC1|RAC2|GNAI3|GNAI2|RAC3	9,43E-6
Pfam	PF00071	Ras family	170	5	RHOA|RAC1|RAC2|RAC3|CDC42	0,0037
Pfam	PF00503	G-protein alpha subunit	16	3	GNAI1|GNAI3|GNAI2	0,0037
Pfam	PF08477	Ras of Complex, Roc, domain of DAPkinase	160	5	RHOA|RAC1|RAC2|RAC3|CDC42	0,0037
Pfam	PF12763	Cytoskeletal-regulatory complex EF hand	15	3	ITSN1|ITSN2|EPS15	0,0037
Pfam	PF02296	Alpha adaptin AP2, C-terminal domain	2	2	AP2A1|AP2A2	0,0068
Pfam	PF02212	Dynamin GTPase effector domain	5	2	MX2|MX1	0,0204
Pfam	PF01031	Dynamin central region	6	2	MX2|MX1	0,0238
Pfam	PF00090	Thrombospondin type 1 domain	54	3	ADAMTS1|SEMA5A|SEMA5B	0,0272
Pfam	PF02883	Adaptin C-terminal domain	7	2	AP2A1|AP2A2	0,0272
Pfam	PF16652	Pleckstrin homology domain	11	2	ITSN1|ITSN2	0,048
Reactome Pathways	BTA-170670	Adenylate cyclase inhibitory pathway	6	3	GNAI1|GNAI3|GNAI2	1,7E-4
Reactome Pathways	BTA-202040	G-protein activation	5	3	GNAI1|GNAI3|GNAI2	1,7E-4
Reactome Pathways	BTA-112043	PLC beta mediated events	11	3	GNAI1|GNAI3|GNAI2	2,2E-4
Reactome Pathways	BTA-392170	ADP signalling through P2Y purinoceptor 12	17	3	GNAI1|GNAI3|GNAI2	3,8E-4
Reactome Pathways	BTA-5173214	O-glycosylation of TSR domain-containing proteins	19	3	ADAMTS1|SEMA5A|SEMA5B	4,7E-4
Reactome Pathways	BTA-6814122	Cooperation of PDCL (PhLP1) and TRiC/CCT in G-protein beta folding	19	3	GNAI1|GNAI3|GNAI2	4,7E-4
Reactome Pathways	BTA-162582	Signal Transduction	722	8	GNAI1|RGS20|RHOA|RAC2|GNAI3|NRP1|GNAI2|RAC3	5,3E-4
Reactome Pathways	BTA-76002	Platelet activation, signaling and aggregation	85	4	GNAI1|RHOA|GNAI3|GNAI2	5,9E-4
Reactome Pathways	BTA-392499	Metabolism of proteins	535	7	ADAMTS1|GNAI1|RHOA|SEMA5A|GNAI3|SEMA5B|GNAI2	6,3E-4
Reactome Pathways	BTA-388396	GPCR downstream signalling	260	5	GNAI1|RGS20|RHOA|GNAI3|GNAI2	0,0021
Reactome Pathways	BTA-418594	G alpha (i) signalling events	159	4	GNAI1|RGS20|GNAI3|GNAI2	0,0042
Reactome Pathways	BTA-194840	Rho GTPase cycle	67	3	RHOA|RAC2|RAC3	0,0063
SMART Domains	SM00027	Eps15 homology domain	7	3	ITSN1|ITSN2|EPS15	2,4E-4
SMART Domains	SM00053	Dynamin, GTPase	7	2	MX2|MX1	0,0155
SMART Domains	SM00302	Dynamin GTPase effector domain	5	2	MX2|MX1	0,0155
SMART Domains	SM00809	Adaptin C-terminal domain	6	2	AP2A1|AP2A2	0,0155
SMART Domains	SM00209	Thrombospondin type 1 repeats	61	3	ADAMTS1|SEMA5A|SEMA5B	0,0157
SMART Domains	SM00054	EF-hand, calcium binding motif	95	3	ITSN1|ITSN2|EPS15	0,0416
SMART Domains	SM00726	Ubiquitin-interacting motif.	17	2	EPS15|EPN1	0,0416
STRING Clusters	CL:22552	Mixed, incl. clathrin vesicle coat, and presynaptic endocytosis	47	10	SYNRG|GAK|AGFG1|ITSN1|AP2A1|CDC42|AP2A2|EPS15|EPN1|WAS	1,31E-15
STRING Clusters	CL:22554	Mixed, incl. clathrin vesicle coat, and synaptic vesicle budding from presynaptic endocytic zone membrane	41	9	SYNRG|GAK|ITSN1|AP2A1|CDC42|AP2A2|EPS15|EPN1|WAS	3,82E-14
STRING Clusters	CL:22557	Clathrin vesicle coat, and ap180 n-terminal homology (anth) domain	24	6	SYNRG|GAK|AP2A1|AP2A2|EPS15|EPN1	2,31E-9
STRING Clusters	CL:22559	Clathrin coat of coated pit, and anth domain	18	5	GAK|AP2A1|AP2A2|EPS15|EPN1	9,4E-8
STRING Clusters	CL:20511	G-protein activation, and Guanine nucleotide-binding protein, beta subunit	5	3	GNAI1|GNAI3|GNAI2	8,55E-5
STRING Clusters	CL:22580	Clathrin coat of endocytic vesicle, and eps15 homology domain	5	3	AP2A1|EPS15|EPN1	8,55E-5
STRING Clusters	CL:22609	Mixed, incl. sorting nexin 9 family, and dynamin gtpase effector domain	12	3	ITSN1|CDC42|WAS	5,5E-4
STRING Clusters	CL:15432	Mixed, incl. rho gtpase cycle, and guanine-nucleotide dissociation stimulator, cdc24, conserved site	77	4	RHOA|RAC1|DOCK2|RAC3	0,002
STRING Clusters	CL:20482	Mixed, incl. gtpase complex, and regulator of g protein signaling domain	84	4	GNAI1|RGS20|GNAI3|GNAI2	0,0025
STRING Clusters	CL:10191	Mixed, incl. interferon-induced protein 44 family, and dynamin gtpase effector domain	11	2	MX2|MX1	0,032
UniProt Keywords	KW-0342	GTP-binding	242	10	GNAI1|RHOA|MX2|RAC1|RAC2|GNAI3|GNAI2|RAC3|MX1|CDC42	6,82E-10
UniProt Keywords	KW-0449	Lipoprotein	311	6	GNAI1|RGS20|RHOA|RAC1|RAC2|CDC42	9,1E-4
UniProt Keywords	KW-0636	Prenylation	70	4	RHOA|RAC1|RAC2|CDC42	9,1E-4
UniProt Keywords	KW-0254	Endocytosis	37	3	SYNJ1|AP2A1|AP2A2	0,0026
UniProt Keywords	KW-0488	Methylation	302	5	SYNJ1|RHOA|RAC1|RAC2|CDC42	0,006
UniProt Keywords	KW-0168	Coated pit	19	2	AP2A1|AP2A2	0,0301
UniProt Keywords	KW-0460	Magnesium	268	4	GNAI1|RHOA|GNAI3|GNAI2	0,0381
WikiPathways	WP1062	Actin cytoskeleton regulation	119	5	RHOA|RAC1|RAC2|BDKRB2|RAC3	2,1E-4
WikiPathways	WP3268	RalA downstream regulated genes	10	3	RAC1|RAC2|RAC3	2,1E-4
WikiPathways	WP1049	G protein signaling pathways	75	4	GNAI1|RHOA|GNAI3|GNAI2	4,4E-4
WikiPathways	WP1081	S1P receptor signal transduction	23	3	GNAI1|GNAI3|GNAI2	4,7E-4
WikiPathways	WP3143	DNA damage response (only ATM dependent)	86	4	RHOA|RAC1|RAC2|RAC3	4,7E-4
WikiPathways	WP1043	Calcium regulation in cardiac cell	130	4	GNAI1|RGS20|GNAI3|GNAI2	0,0018
WikiPathways	WP978	EGF/EGFR signaling pathway	132	4	SYNJ1|RAC1|EPS15|EPN1	0,0018
WikiPathways	WP3151	Semaphorin interactions	53	3	RHOA|RAC1|NRP1	0,0022
WikiPathways	WP3197	Focal adhesion	153	4	RHOA|RAC1|RAC2|RAC3	0,0022
WikiPathways	WP3227	Thyroid stimulating hormone (TSH) signaling pathway	51	3	GNAI1|GNAI3|GNAI2	0,0022
WikiPathways	WP3265	Corticotropin-releasing hormone	69	3	GNAI1|RHOA|GNAI2	0,0037
WikiPathways	WP1069	Integrin-mediated cell adhesion	82	3	RAC1|RAC2|RAC3	0,0056
WikiPathways	WP3121	Physiological and pathological hypertrophy of the heart	20	2	RHOA|RAC1	0,0095
WikiPathways	WP985	Alpha 6 beta 4 signaling pathway	23	2	RHOA|RAC1	0,0114
WikiPathways	WP1063	G13 signaling pathway	30	2	RHOA|RAC1	0,0175
WikiPathways	WP3200	PDGF pathway	32	2	RHOA|RAC1	0,0186
WikiPathways	WP980	Wnt signaling pathway (Netpath)	39	2	RHOA|RAC1	0,0254
WikiPathways	WP1016	Wnt signaling pathway	53	2	RHOA|RAC1	0,0429
WikiPathways	WP3124	AGE/RAGE pathway	54	2	RHOA|RAC1	0,0429
