# Supplementary material for: Identification and characterization of miRNAs in spleens of sheep subjected to repetitive vaccination
Source: Sci Rep. 2023 Apr 17;13:6239. doi: 10.1038/s41598-023-32603-7 (PMC10107569; doi:10.1038/s41598-023-32603-7)
Supplement: Supplementary file 4 — Supplementary Table S3. [file 41598_2023_32603_MOESM4_ESM.xlsx]

## Sheet: miRNA
Table S3: List of the selected miRNAs and the corresponding primer sequences for the validation of the miRNA-seq.
Input Sequences			Output Sequences
Target miRNA	Accession number	Sequence (5´-3´)	Assay product number (Quiagen)	miRNA	Accession number	Sequence (5´-3´)
oar-let-7b	MIMAT0014963	ugagguaguagguuguguggu	YP02115207	oar-let-7b	MIMAT0014963	ugagguaguagguuguguggu
oar-miR-29a	MIMAT0014967	uagcaccaucugaaaucgguu	YP02105177	oar-miR-29a	MIMAT0014967	uagcaccaucugaaaucgguu
oar-miR-27a	MIMAT0030053	uucacaguggcuaaguuccgc	YP00206038	hsa-miR-27a-3p	MIMAT0000084	uucacaguggcuaaguuccgc
chi-miR-101-3p	MIMAT0035900	uacaguacugugauaacuga	YP00205955	cfa-miR-101	MIMAT0006600	uacaguacugugauaacuga
bta-miR-193a-5p	MIMAT0003794	ugggucuuugcgggcgagauga	YP00204665	hsa-miR-193a-5p	MIMAT0004514	ugggucuuugcgggcgagauga
Reference miRNA
oar-miR-199a-3p	MIMAT0030040	acaguagucugcacauugguu	YP00205968	cfa-miR-199	MIMAT0006642	acaguagucugcacauugguu
oar-miR-125b	MIMAT0014971	ucccugagacccuaacuugug	YP02114394	oar-miR-125b	MIMAT0014971	ucccugagacccuaacuugug
